# Supplementary material for: FOXO3-engineered human mesenchymal stem cells efficiently enhance post-ischemic stroke functional rehabilitation
Source: Protein Cell. 2025 Jan 17;16(5):365–73. doi: 10.1093/procel/pwaf004 (PMC12120242; doi:10.1093/procel/pwaf004)
Supplement: pwaf004_suppl_Supplementary_Material [file pwaf004_suppl_supplementary_material.zip]

Archive with 3 entries (3 files):
- Supplementary_Table_2.xlsx
- Supplemental_materials.pdf
- Supplementary_Table_1.xlsx
