# Supplementary material for: FOXO3-engineered human mesenchymal stem cells efficiently enhance post-ischemic stroke functional rehabilitation
Source: Protein Cell. 2025 Jan 17;16(5):365–73. doi: 10.1093/procel/pwaf004 (PMC12120242; doi:10.1093/procel/pwaf004)
Supplement: pwaf004_suppl_Supplementary_Material [file pwaf004_suppl_supplementary_material.zip › Supplementary_Table_2.xlsx]

## Sheet: Sheet1
Supplementary Table 2. Primers used for genomic DNA PCR and RT-qPCR.
Name	Sequence (5’- 3’)	Experiment
hFOXO3-Forward	AGGATCTCTTGAGTCCAGGAG	Genomic DNA PCR
hFOXO3-Reverse	CTAGAGCTCCGCTGCATGAGT	Genomic DNA PCR
mCd5l-Forward	CAGGCTGGAACTTACAGGTCT	RT-qPCR
mCd5l-Reverse	GTCCTTTGCCCTGAGTATTCTTG	RT-qPCR
mMmp3-Forward	GGCCTGGAACAGTCTTGGC	RT-qPCR
mMmp3-Reverse	TGTCCATCGTTCATCATCGTCA	RT-qPCR
mMmp12-Forward	CATGAAGCGTGAGGATGTAGAC	RT-qPCR
mMmp12-Reverse	TGGGCTAGTGTACCACCTTTG	RT-qPCR
mFn1-Forward	ATGTGGACCCCTCCTGATAGT	RT-qPCR
mFn1-Reverse	GCCCAGTGATTTCAGCAAAGG	RT-qPCR
mIglv1-Forward	TGTGTAGATGGGGAAGTAGAACA	RT-qPCR
mIglv1-Reverse	ACTAGGGAGATGTAGCCACCT	RT-qPCR
mGapdh-Forward	GTGGCAAAGTGGAGATTGTTG	RT-qPCR
mGapdh-Reverse	CTCCTGGAAGATGGTGATGG	RT-qPCR
