# Supplementary material for: FOXO3-engineered human mesenchymal stem cells efficiently enhance post-ischemic stroke functional rehabilitation
Source: Protein Cell. 2025 Jan 17;16(5):365–73. doi: 10.1093/procel/pwaf004 (PMC12120242; doi:10.1093/procel/pwaf004)
Supplement: pwaf004_suppl_Supplementary_Material [file pwaf004_suppl_supplementary_material.zip › Supplementary_Table_1.xlsx]

## Sheet: Vehicle+MCAO vs Sham
Supplementary Table1. DEGs identified between MCAO mice and sham-operated mice.
GeneName	baseMean	log2FoldChange	lfcSE	stat	pvalue	padj	change	Group
Gnai3	1634.09	0.249302	0.0865479	-2.88051	0.00397038	0.0101991	Notsignificant	vehicle vs sham
Pbsn	0	NA	NA	NA	NA	NA	NA	vehicle vs sham
Cdc45	103.926	-0.70815	0.15726	4.50305	6.69844e-06	3.03411e-05	Downregulated	vehicle vs sham
H19	46.7791	3.89588	0.941799	-4.13663	3.52442e-05	0.00013969	Upregulated	vehicle vs sham
Scml2	19.3118	1.43472	0.404839	-3.54392	0.000394225	0.00127863	Upregulated	vehicle vs sham
Apoh	20.3939	-0.368164	0.511493	0.719784	0.471658	0.58709	Notsignificant	vehicle vs sham
Narf	1828.02	0.0930562	0.0888394	-1.04747	0.294885	0.408458	Notsignificant	vehicle vs sham
Cav2	1314.62	0.377305	0.110472	-3.41539	0.000636914	0.00197286	Notsignificant	vehicle vs sham
Klf6	1724.45	-0.0440445	0.0996834	0.441844	0.658602	0.750829	Notsignificant	vehicle vs sham
Scmh1	1391.74	-0.0978337	0.106283	0.920499	0.357312	0.475433	Notsignificant	vehicle vs sham
Cox5a	4067.38	-0.150145	0.0669101	2.24397	0.0248341	0.0511785	Notsignificant	vehicle vs sham
Tbx2	99.2773	-0.697738	0.251279	2.77674	0.00549072	0.0135769	Downregulated	vehicle vs sham
Tbx4	5.20142	0.591129	0.693021	-0.852974	0.393674	0.512566	Notsignificant	vehicle vs sham
Zfy2	0	NA	NA	NA	NA	NA	NA	vehicle vs sham
Ngfr	338.253	-0.191197	0.391826	0.487965	0.625574	0.72412	Notsignificant	vehicle vs sham
Wnt3	257.763	-1.54059	0.219554	7.0169	2.26847e-12	3.01707e-11	Downregulated	vehicle vs sham
Wnt9a	392.01	0.187416	0.11143	-1.68192	0.0925843	0.158682	Notsignificant	vehicle vs sham
Fer	364.61	0.962608	0.137953	-6.97779	2.99857e-12	3.90751e-11	Upregulated	vehicle vs sham
Xpo6	3405.2	-0.731466	0.101662	7.19506	6.24326e-13	8.95259e-12	Downregulated	vehicle vs sham
Tfe3	1733.05	-0.572518	0.0784464	7.29821	2.91628e-13	4.40442e-12	Downregulated	vehicle vs sham
Axin2	664.891	0.34656	0.122704	-2.82435	0.00473763	0.0119409	Notsignificant	vehicle vs sham
Brat1	638.967	-0.150884	0.094035	1.60455	0.108593	0.181657	Notsignificant	vehicle vs sham
Gna12	3332.1	0.697991	0.102724	-6.79481	1.08459e-11	1.3047e-10	Upregulated	vehicle vs sham
Slc22a18	40.0287	1.32556	0.276071	-4.80153	1.57459e-06	7.99123e-06	Upregulated	vehicle vs sham
Itgb2l	1.79593	1.3982	1.46373	-0.955227	0.339463	0.457231	Notsignificant	vehicle vs sham
Igsf5	10.5254	0.493324	0.524078	-0.941317	0.346542	0.464648	Notsignificant	vehicle vs sham
Pih1d2	87.2348	0.618034	0.213677	-2.89238	0.00382341	0.00985015	Upregulated	vehicle vs sham
Dlat	4777.39	-0.564815	0.0583494	9.67988	3.67147e-22	1.74006e-20	Downregulated	vehicle vs sham
Sdhd	3933.28	-0.274306	0.0880211	3.11637	0.00183094	0.00509166	Notsignificant	vehicle vs sham
Fgf23	8.9159	-0.477785	0.578644	0.825698	0.408975	0.527486	Notsignificant	vehicle vs sham
Fgf6	0.0916567	0.382461	3.53381	-0.108229	0.913814	NA	Notsignificant	vehicle vs sham
Ccnd2	1507.47	0.639614	0.127307	-5.02416	5.0563e-07	2.81523e-06	Upregulated	vehicle vs sham
Gpr107	1805.63	0.16821	0.0919569	-1.82922	0.0673665	0.120996	Notsignificant	vehicle vs sham
Nalcn	3352.08	0.231432	0.0806113	-2.87096	0.00409229	0.0104595	Notsignificant	vehicle vs sham
Btbd17	478.74	0.930061	0.154836	-6.00677	1.8926e-09	1.57754e-08	Upregulated	vehicle vs sham
Slfn4	2.11884	2.12379	1.31368	-1.61667	0.10595	0.177921	Notsignificant	vehicle vs sham
Th	330.135	0.72752	0.181735	-4.00319	6.2495e-05	0.000236467	Upregulated	vehicle vs sham
Ins2	7.34337	2.6824	0.819713	-3.27237	0.0010665	0.00313901	Upregulated	vehicle vs sham
Scnn1g	5.29053	-0.498441	0.675172	0.738243	0.460367	0.576101	Notsignificant	vehicle vs sham
Drp2	1803.95	0.309288	0.104346	-2.96407	0.00303602	0.00803063	Notsignificant	vehicle vs sham
Tspan32	9.93765	3.16554	0.696219	-4.54675	5.44801e-06	2.50559e-05	Upregulated	vehicle vs sham
Lhx2	1416.96	-0.13433	0.089905	1.49413	0.135141	0.217946	Notsignificant	vehicle vs sham
Clec2g	0.215471	-0.338877	3.53381	0.0958956	0.923603	NA	Notsignificant	vehicle vs sham
Gmpr	2359.47	-0.683408	0.0691929	9.87686	5.24527e-23	2.67032e-21	Downregulated	vehicle vs sham
Glra1	7.69562	2.02647	0.705531	-2.87226	0.00407549	0.0104339	Upregulated	vehicle vs sham
Mid2	1402.09	-0.29116	0.0846564	3.43932	0.000583174	0.00181937	Notsignificant	vehicle vs sham
Trim25	305.359	0.973683	0.124089	-7.84665	4.273e-15	8.31926e-14	Upregulated	vehicle vs sham
Dgke	2993.61	-0.348446	0.0844241	4.12733	3.67007e-05	0.000144681	Notsignificant	vehicle vs sham
Scpep1	740.083	0.692544	0.150179	-4.61147	3.9983e-06	1.88781e-05	Upregulated	vehicle vs sham
Mnt	1371.7	-0.719383	0.106434	6.75899	1.38957e-11	1.64096e-10	Downregulated	vehicle vs sham
Itgb2	431.796	1.70047	0.363775	-4.67451	2.94653e-06	1.42894e-05	Upregulated	vehicle vs sham
Hddc2	482.413	-0.252477	0.132884	1.89998	0.0574352	0.105618	Notsignificant	vehicle vs sham
Tpd52l1	1536.8	-0.237419	0.109216	2.17385	0.0297166	0.0598722	Notsignificant	vehicle vs sham
Pemt	79.5826	-0.123895	0.228026	0.543336	0.586899	0.691717	Notsignificant	vehicle vs sham
Cdh1	101.096	0.560519	0.205324	-2.72992	0.0063349	0.0154012	Upregulated	vehicle vs sham
Cdh4	891.855	-0.123092	0.109451	1.12463	0.260744	0.370873	Notsignificant	vehicle vs sham
Ckmt1	7035.48	0.0163438	0.0676716	-0.241517	0.809155	0.867053	Notsignificant	vehicle vs sham
Bcl6b	58.3711	0.651021	0.323289	-2.01374	0.0440366	0.0840976	Notsignificant	vehicle vs sham
Clec10a	20.9256	1.27081	0.388351	-3.27233	0.00106664	0.00313901	Upregulated	vehicle vs sham
Alox12	18.098	2.55847	0.549075	-4.65961	3.16813e-06	1.52529e-05	Upregulated	vehicle vs sham
Arvcf	1054.23	0.0474589	0.0871944	-0.544288	0.586243	0.691213	Notsignificant	vehicle vs sham
Comt	3309.46	-0.078095	0.068149	1.14595	0.251817	0.360805	Notsignificant	vehicle vs sham
Rtca	2926.11	-0.899369	0.0876131	10.2652	1.01082e-24	6.42099e-23	Downregulated	vehicle vs sham
Dbt	828.008	-0.00288231	0.10916	0.0264044	0.978935	0.986818	Notsignificant	vehicle vs sham
Dazap2	7718.06	-0.386214	0.0928042	4.1616	3.16025e-05	0.000126363	Notsignificant	vehicle vs sham
Mcts1	1583.71	0.213619	0.0961858	-2.2209	0.0263578	0.0539322	Notsignificant	vehicle vs sham
Rem1	15.3026	1.91054	0.485141	-3.93811	8.21243e-05	0.000303667	Upregulated	vehicle vs sham
Rnf17	20.5503	1.38032	0.422325	-3.26838	0.00108163	0.0031796	Upregulated	vehicle vs sham
Trappc10	3706.16	-0.535875	0.0873614	6.134	8.56947e-10	7.58878e-09	Downregulated	vehicle vs sham
Ccm2	2818.31	-0.0520824	0.0796891	0.653571	0.513388	0.626356	Notsignificant	vehicle vs sham
Wap	0	NA	NA	NA	NA	NA	NA	vehicle vs sham
Tbrg4	1114.54	-0.508566	0.104753	4.85489	1.20451e-06	6.2456e-06	Downregulated	vehicle vs sham
Tmprss2	5.09135	-0.734207	0.909775	0.80702	0.419655	0.537482	Notsignificant	vehicle vs sham
Fap	115.673	0.960991	0.228017	-4.21456	2.50267e-05	0.000102417	Upregulated	vehicle vs sham
Gcg	1.07718	-0.143029	1.52474	0.093806	0.925263	0.950942	Notsignificant	vehicle vs sham
Ndufa9	4354.1	-0.179927	0.0815134	2.20734	0.0272906	0.0555949	Notsignificant	vehicle vs sham
Egfl6	85.8694	0.506402	0.203595	-2.4873	0.0128716	0.028936	Upregulated	vehicle vs sham
Lck	76.3083	0.126117	0.201789	-0.624991	0.531977	0.642843	Notsignificant	vehicle vs sham
Tssk3	5.1105	-0.508051	0.676164	0.751373	0.452428	0.568508	Notsignificant	vehicle vs sham
Cttnbp2	2518.72	-0.0213805	0.139362	0.153417	0.878069	0.916965	Notsignificant	vehicle vs sham
Galnt1	2749.63	-0.121538	0.0824434	1.4742	0.140428	0.224752	Notsignificant	vehicle vs sham
Myf5	0.703033	-0.13844	1.90429	0.0726991	0.942046	NA	Notsignificant	vehicle vs sham
Mkrn2	1088.52	-0.50324	0.0714512	7.04312	1.87976e-12	2.52057e-11	Downregulated	vehicle vs sham
Pparg	100.752	-0.594039	0.177367	3.34921	0.000810436	0.00244868	Downregulated	vehicle vs sham
Raf1	1140	-0.356436	0.0882061	4.04094	5.32376e-05	0.000204273	Notsignificant	vehicle vs sham
2024-09-01	52.3697	0.458128	0.237428	-1.92955	0.0536628	0.0997158	Notsignificant	vehicle vs sham
Pdgfb	947.984	-0.0143467	0.121774	0.117814	0.906215	0.937448	Notsignificant	vehicle vs sham
Acvrl1	854.161	0.0321755	0.162062	-0.198538	0.842624	0.892091	Notsignificant	vehicle vs sham
Grasp	1705.89	-0.871004	0.11424	7.6243	2.45364e-14	4.30094e-13	Downregulated	vehicle vs sham
Acvr1b	5459.95	-0.609745	0.103114	5.9133	3.35312e-09	2.69465e-08	Downregulated	vehicle vs sham
Tom1l2	9152.66	-0.0260958	0.0798025	0.327004	0.743664	0.817326	Notsignificant	vehicle vs sham
Gpa33	0.808333	2.00702	1.82337	-1.10071	0.271021	NA	NA	vehicle vs sham
Zfp385a	2478.04	-0.19673	0.117622	1.67256	0.0944149	0.161416	Notsignificant	vehicle vs sham
Itga5	318.806	0.768691	0.196338	-3.91513	9.03538e-05	0.00033082	Upregulated	vehicle vs sham
Gabra2	1168.51	1.16297	0.0999775	-11.6323	2.82367e-31	3.5139e-29	Upregulated	vehicle vs sham
Wdr77	1279.98	-0.130371	0.0859913	1.5161	0.129495	0.210198	Notsignificant	vehicle vs sham
Adora3	31.9979	1.37639	0.323342	-4.25675	2.07421e-05	8.63107e-05	Upregulated	vehicle vs sham
Atp5f1	11354.5	-0.138133	0.0772873	1.78727	0.0738943	0.13116	Notsignificant	vehicle vs sham
Sox9	937.378	0.463235	0.148386	-3.12182	0.00179734	0.00501473	Notsignificant	vehicle vs sham
Hnrnpd	6050.15	-0.48055	0.0858808	5.59555	2.19925e-08	1.55482e-07	Notsignificant	vehicle vs sham
Dynlt1c	35.7013	0.934148	0.312467	-2.98959	0.00279354	0.00743731	Upregulated	vehicle vs sham
C1d	2155.16	-0.0797363	0.121008	0.658935	0.509937	0.62311	Notsignificant	vehicle vs sham
Gm2a	2756.34	0.271478	0.101558	-2.67314	0.0075145	0.017941	Notsignificant	vehicle vs sham
Krit1	1330.04	0.0892906	0.104044	-0.858202	0.390781	0.50961	Notsignificant	vehicle vs sham
Clcn4	7022.42	-0.163426	0.0676275	2.41655	0.0156682	0.0343346	Notsignificant	vehicle vs sham
Vmn2r88	0	NA	NA	NA	NA	NA	NA	vehicle vs sham
Grm6	0.235648	-1.74461	3.5192	0.49574	0.620078	NA	NA	vehicle vs sham
Sema4f	1527.98	-0.2342	0.0869699	2.69289	0.00708359	0.0170134	Notsignificant	vehicle vs sham
Hk2	178.24	0.921702	0.153631	-5.99947	1.97964e-09	1.64494e-08	Upregulated	vehicle vs sham
Myo18a	5315.37	-0.40269	0.12724	3.1648	0.0015519	0.00440443	Notsignificant	vehicle vs sham
Sez6	8175.36	-0.430912	0.188385	2.2874	0.0221722	0.0462665	Notsignificant	vehicle vs sham
Haao	13.8678	1.34206	0.516253	-2.59962	0.00933277	0.0217669	Upregulated	vehicle vs sham
Cd52	127.447	2.62191	0.256929	-10.2048	1.88761e-24	1.14766e-22	Upregulated	vehicle vs sham
Abhd15	35.7707	-0.788064	0.267745	2.94334	0.00324695	0.00851343	Downregulated	vehicle vs sham
Hoxb6	0.113251	-1.06021	3.53381	0.300019	0.764163	NA	NA	vehicle vs sham
Loxl3	116.565	1.39265	0.191032	-7.29015	3.09605e-13	4.6561e-12	Upregulated	vehicle vs sham
Tcl1b5	0	NA	NA	NA	NA	NA	NA	vehicle vs sham
Btn1a1	7.81481	0.217655	0.594314	-0.366229	0.714194	0.794641	Notsignificant	vehicle vs sham
Kat2b	1152.39	0.0562192	0.100788	-0.557797	0.576983	0.683071	Notsignificant	vehicle vs sham
Rab5b	6106.75	-0.0763644	0.060408	1.26414	0.206178	0.307285	Notsignificant	vehicle vs sham
Cryba1	0.371442	-2.2666	3.48918	0.64961	0.515944	NA	NA	vehicle vs sham
Dnmt3l	3.484	0.826332	0.873563	-0.945933	0.344183	0.462183	Notsignificant	vehicle vs sham
Aire	12.393	-3.15228	0.67155	4.69404	2.67862e-06	1.31127e-05	Downregulated	vehicle vs sham
Icosl	234.387	0.113686	0.153431	-0.74096	0.458718	0.574511	Notsignificant	vehicle vs sham
Spg7	1995.13	-0.31697	0.0620785	5.10594	3.29146e-07	1.89508e-06	Notsignificant	vehicle vs sham
Sult5a1	5.71905	-0.550424	0.715011	0.769813	0.441411	0.557726	Notsignificant	vehicle vs sham
Rpl13	11653.7	0.0185628	0.106442	-0.174395	0.861555	0.905633	Notsignificant	vehicle vs sham
Chmp1a	4021.37	-0.229336	0.0830357	2.7619	0.00574667	0.0141489	Notsignificant	vehicle vs sham
Rpa1	2375.47	0.0520416	0.0720171	-0.722628	0.469909	0.585391	Notsignificant	vehicle vs sham
Serpinf1	614.34	1.27007	0.220663	-5.7557	8.6283e-09	6.54379e-08	Upregulated	vehicle vs sham
Tubgcp3	1458.54	-0.482436	0.0834987	5.77777	7.56977e-09	5.78401e-08	Notsignificant	vehicle vs sham
Oprm1	19.4298	0.750738	0.373441	-2.01033	0.0443964	0.0846631	Notsignificant	vehicle vs sham
Polr3d	646.849	0.251527	0.0831307	-3.02568	0.00248072	0.00668478	Notsignificant	vehicle vs sham
Tcf7	246.486	0.381964	0.183036	-2.08682	0.0369041	0.0721868	Notsignificant	vehicle vs sham
Ddx3x	11911.7	-0.718929	0.0625026	11.5024	1.28312e-30	1.5254e-28	Downregulated	vehicle vs sham
Il12rb1	78.4042	-1.59605	0.24778	6.4414	1.18377e-10	1.21812e-09	Downregulated	vehicle vs sham
Slc5a5	787.632	0.119917	0.109319	-1.09695	0.272665	0.384539	Notsignificant	vehicle vs sham
Kcnn3	948.759	0.675032	0.166766	-4.04777	5.17075e-05	0.000198724	Upregulated	vehicle vs sham
Usp32	4037.45	0.318852	0.0662485	-4.81297	1.48702e-06	7.59574e-06	Notsignificant	vehicle vs sham
Car4	776.063	-0.54835	0.107217	5.11438	3.14771e-07	1.81872e-06	Downregulated	vehicle vs sham
Txnrd3	209.86	-0.311467	0.171787	1.8131	0.0698171	0.12489	Notsignificant	vehicle vs sham
Fasl	4.04502	-0.533146	0.778349	0.68497	0.493363	0.607919	Notsignificant	vehicle vs sham
Zfp512b	1469.12	-0.756619	0.135249	5.59428	2.21534e-08	1.56463e-07	Downregulated	vehicle vs sham
Dnajc5	14901.4	-0.349283	0.082831	4.21682	2.47776e-05	0.000101515	Notsignificant	vehicle vs sham
Tpd52l2	2358.09	-0.121742	0.0745859	1.63224	0.102629	0.173318	Notsignificant	vehicle vs sham
Fmr1	2509.62	-0.109591	0.0621132	1.76438	0.0776674	0.136784	Notsignificant	vehicle vs sham
Bcl11a	2585.57	-0.786892	0.125203	6.28495	3.27968e-10	3.13247e-09	Downregulated	vehicle vs sham
Il4	536.64	0.254446	0.109624	-2.32108	0.0202827	0.0428658	Notsignificant	vehicle vs sham
Pxmp4	608.634	-0.0385426	0.0935867	0.411838	0.680458	0.76796	Notsignificant	vehicle vs sham
Dlg3	5990.73	-0.271594	0.106109	2.55958	0.01048	0.0240837	Notsignificant	vehicle vs sham
Gnb1l	161.989	-0.546326	0.142659	3.82959	0.000128359	0.000457758	Downregulated	vehicle vs sham
Dbh	10.5529	-0.894644	0.509324	1.75653	0.0789973	0.138679	Notsignificant	vehicle vs sham
Mmp11	72.2258	0.99244	0.220382	-4.50327	6.69154e-06	3.03228e-05	Upregulated	vehicle vs sham
Smarcb1	2799.67	-0.436934	0.0652427	6.69707	2.12645e-11	2.43809e-10	Notsignificant	vehicle vs sham
Vpreb3	8.03796	0.488752	0.608758	-0.802868	0.422051	0.539933	Notsignificant	vehicle vs sham
Hip1r	2617.88	-0.147893	0.0932048	1.58675	0.112568	0.187086	Notsignificant	vehicle vs sham
Nsun5	286.812	-0.518945	0.126708	4.09561	4.21055e-05	0.000164194	Downregulated	vehicle vs sham
Top1mt	371.698	0.241319	0.0996356	-2.42202	0.0154345	0.0339164	Notsignificant	vehicle vs sham
Hoxa10	0.0916567	0.382461	3.53381	-0.108229	0.913814	NA	Notsignificant	vehicle vs sham
Hoxa4	0.113251	-1.06021	3.53381	0.300019	0.764163	NA	NA	vehicle vs sham
Gm38393	278.242	-0.727476	0.116717	6.23283	4.58086e-10	4.25309e-09	Downregulated	vehicle vs sham
Mmp14	542.96	0.606953	0.216376	-2.80509	0.00503028	0.0125609	Upregulated	vehicle vs sham
Slc7a7	141.723	1.21468	0.184809	-6.57259	4.94463e-11	5.3712e-10	Upregulated	vehicle vs sham
Oxa1l	2421.82	-0.631577	0.0636601	9.92108	3.37084e-23	1.74529e-21	Downregulated	vehicle vs sham
Heatr6	458.403	0.228944	0.111848	-2.04692	0.0406661	0.0784991	Notsignificant	vehicle vs sham
Ccl3	59.7886	0.229851	0.504732	-0.455392	0.648827	0.743473	Notsignificant	vehicle vs sham
Wfdc18	32.2244	1.22819	0.318067	-3.86141	0.000112733	0.000405916	Upregulated	vehicle vs sham
Icam4	0	NA	NA	NA	NA	NA	NA	vehicle vs sham
Ilf2	3204.19	-0.253951	0.0512262	4.95743	7.14301e-07	3.86875e-06	Notsignificant	vehicle vs sham
Chtop	7128.21	-0.267035	0.0526707	5.0699	3.98019e-07	2.26104e-06	Notsignificant	vehicle vs sham
Snapin	2067.34	0.2795	0.0978982	-2.85501	0.00430355	0.0109364	Notsignificant	vehicle vs sham
S100a4	2.61238	1.48894	1.00488	-1.48171	0.138418	0.222204	Notsignificant	vehicle vs sham
S100a3	23.9083	-0.643119	0.398985	1.61189	0.106986	0.179406	Notsignificant	vehicle vs sham
S100a5	4.38153	2.57561	1.14523	-2.24898	0.0245136	0.0505915	Notsignificant	vehicle vs sham
S100a6	583.422	1.31539	0.161132	-8.16343	3.25648e-16	7.37996e-15	Upregulated	vehicle vs sham
Scn4a	1.21147	0.514999	1.50689	-0.341761	0.73253	0.809191	Notsignificant	vehicle vs sham
Icam2	77.6658	0.929776	0.238437	-3.89946	9.64085e-05	0.000351717	Upregulated	vehicle vs sham
Mapk7	393.513	0.246313	0.125135	-1.96838	0.0490248	0.0922412	Notsignificant	vehicle vs sham
Epn2	4221.87	-0.0844507	0.0811562	1.04059	0.298064	0.412057	Notsignificant	vehicle vs sham
B9d1	313.659	0.850218	0.169178	-5.02559	5.01882e-07	2.79655e-06	Upregulated	vehicle vs sham
Sec24b	2037.01	-0.321828	0.109314	2.94407	0.0032393	0.00849979	Notsignificant	vehicle vs sham
N4bp3	473.799	0.230133	0.104447	-2.20335	0.0275703	0.0560571	Notsignificant	vehicle vs sham
Rmnd5b	1946.66	-0.587216	0.0689859	8.51212	1.70783e-17	4.509e-16	Downregulated	vehicle vs sham
Nhp2	1287.66	-0.263031	0.0836511	3.14439	0.00166436	0.0046861	Notsignificant	vehicle vs sham
Vps9d1	1544.87	-0.604008	0.0985346	6.12991	8.79308e-10	7.77063e-09	Downregulated	vehicle vs sham
Zfp276	335.214	0.244681	0.141317	-1.73143	0.0833748	0.145166	Notsignificant	vehicle vs sham
C1ql4	8.2587	1.73036	0.944786	-1.83149	0.0670281	0.12048	Notsignificant	vehicle vs sham
Mfsd10	597.637	-1.18716	0.106576	11.1391	8.09071e-29	7.97084e-27	Downregulated	vehicle vs sham
Luzp1	2727.3	-0.0155578	0.112913	0.137786	0.89041	0.92605	Notsignificant	vehicle vs sham
Slc13a2	0	NA	NA	NA	NA	NA	NA	vehicle vs sham
Kctd10	893.652	0.0424897	0.0875249	-0.485459	0.627351	0.725585	Notsignificant	vehicle vs sham
Poldip2	3822.36	-0.239982	0.0548598	4.37446	1.21732e-05	5.28432e-05	Notsignificant	vehicle vs sham
Sebox	83.3501	-0.631833	0.217881	2.8999	0.00373278	0.00965289	Downregulated	vehicle vs sham
Ift20	1414.22	-0.139267	0.0957609	1.45431	0.145859	0.232049	Notsignificant	vehicle vs sham
Col6a1	1126.34	-0.288934	0.181152	1.59498	0.110716	0.184599	Notsignificant	vehicle vs sham
Pcbp3	2074.25	-0.626154	0.0697849	8.97263	2.89515e-19	9.56658e-18	Downregulated	vehicle vs sham
Lgals9	277.538	0.786944	0.152492	-5.16056	2.46208e-07	1.45415e-06	Upregulated	vehicle vs sham
Araf	7199.18	-0.185336	0.0733364	2.5272	0.0114977	0.0261709	Notsignificant	vehicle vs sham
Cfp	147.877	1.4377	0.191823	-7.49493	6.63356e-14	1.09006e-12	Upregulated	vehicle vs sham
Timp1	125.687	1.23519	0.762164	-1.62063	0.105097	0.176824	Notsignificant	vehicle vs sham
Uxt	127.601	0.414313	0.163657	-2.5316	0.0113545	0.025878	Notsignificant	vehicle vs sham
Cnnm3	1028.37	-0.355941	0.0958008	3.71543	0.000202859	0.000697164	Notsignificant	vehicle vs sham
Lman2l	910.656	1.16985	0.0988888	-11.8299	2.73379e-32	3.70542e-30	Upregulated	vehicle vs sham
Mcm3ap	1620.89	-0.156716	0.118789	1.31928	0.187075	0.283989	Notsignificant	vehicle vs sham
Pcnt	994.944	-0.639394	0.11249	5.684	1.31577e-08	9.66169e-08	Downregulated	vehicle vs sham
Ftcd	6.66326	-1.06335	0.705116	1.50806	0.13154	0.213018	Notsignificant	vehicle vs sham
Mxd1	1135.49	-0.557164	0.115521	4.82306	1.41374e-06	7.25101e-06	Downregulated	vehicle vs sham
Gmcl1	951.217	-0.0697396	0.0972639	0.717015	0.473365	0.588732	Notsignificant	vehicle vs sham
Snrnp27	1019.74	-0.0204165	0.131565	0.155182	0.876678	0.916067	Notsignificant	vehicle vs sham
Oas1c	74.8612	-0.147263	0.190066	0.774799	0.438458	0.555017	Notsignificant	vehicle vs sham
Oas1h	1.34117	-0.546526	1.59168	0.343365	0.731324	0.80832	Notsignificant	vehicle vs sham
Ocrl	2951.31	-0.30484	0.0639627	4.7659	1.88017e-06	9.42964e-06	Notsignificant	vehicle vs sham
Calm1	100223	-0.188454	0.061796	3.04961	0.0022914	0.00622586	Notsignificant	vehicle vs sham
Agpat3	9217.92	-0.100386	0.0640532	1.56722	0.117063	0.193573	Notsignificant	vehicle vs sham
Slc26a3	27.231	0.220724	0.347458	-0.635252	0.525264	0.636611	Notsignificant	vehicle vs sham
Sema6b	3930.82	-0.68085	0.0845054	8.05689	7.82619e-16	1.67378e-14	Downregulated	vehicle vs sham
Uhrf1	45.327	0.420947	0.260211	-1.61771	0.105725	0.177627	Notsignificant	vehicle vs sham
Dpp9	2161.52	-0.0806186	0.088926	0.90658	0.364629	0.482784	Notsignificant	vehicle vs sham
Ramp2	519.706	-0.0140518	0.162045	0.0867156	0.930898	0.954491	Notsignificant	vehicle vs sham
Lsr	164.965	0.0833113	0.147051	-0.566548	0.571021	0.678428	Notsignificant	vehicle vs sham
Gramd1a	3025.07	-0.59997	0.111832	5.36493	8.09808e-08	5.20626e-07	Downregulated	vehicle vs sham
Hpn	20.8177	0.521951	0.410784	-1.27062	0.203863	0.304564	Notsignificant	vehicle vs sham
Gabrg1	1836.28	0.206225	0.150371	-1.37144	0.170237	0.263142	Notsignificant	vehicle vs sham
Ckb	63914.6	-0.275562	0.0518613	5.31345	1.07568e-07	6.76835e-07	Notsignificant	vehicle vs sham
Sp1	977.33	0.172145	0.0820055	-2.09918	0.0358006	0.0703447	Notsignificant	vehicle vs sham
Itgb7	28.7604	0.574977	0.371785	-1.54653	0.121977	0.200252	Notsignificant	vehicle vs sham
Myg1	1146.35	0.0747546	0.0820115	-0.911514	0.362025	0.480023	Notsignificant	vehicle vs sham
Rarg	317.45	0.306794	0.154116	-1.99067	0.046517	0.0881933	Notsignificant	vehicle vs sham
Pfdn5	4715.93	-0.0490115	0.115088	0.425861	0.670209	0.759954	Notsignificant	vehicle vs sham
Efnb2	2050.78	-0.278555	0.148702	1.87325	0.0610342	0.111199	Notsignificant	vehicle vs sham
Rrp15	286.978	0.0144011	0.1541	-0.0934527	0.925544	0.951064	Notsignificant	vehicle vs sham
Rnd2	6169.56	-0.122831	0.113781	1.07954	0.280349	0.392902	Notsignificant	vehicle vs sham
Srr	1517.38	0.0580011	0.0857047	-0.676755	0.498561	0.612657	Notsignificant	vehicle vs sham
Sync	23.3738	-0.112956	0.332744	0.339468	0.734257	0.810593	Notsignificant	vehicle vs sham
Fndc5	2617.56	0.0528061	0.0768615	-0.687029	0.492065	0.606741	Notsignificant	vehicle vs sham
Acp5	59.9438	2.79274	0.696616	-4.00901	6.09728e-05	0.00023116	Upregulated	vehicle vs sham
Cnn1	30.8813	-0.534771	0.415409	1.28734	0.197977	0.297462	Notsignificant	vehicle vs sham
Fbxo9	3096.93	0.445823	0.0826879	-5.39163	6.98206e-08	4.53951e-07	Notsignificant	vehicle vs sham
Vps50	2872.34	0.0596278	0.0778616	-0.765817	0.443785	0.560061	Notsignificant	vehicle vs sham
Hars	3595.66	-0.42667	0.063237	6.74716	1.50769e-11	1.7716e-10	Notsignificant	vehicle vs sham
Zmat2	6923.95	-0.1794	0.0723055	2.48113	0.0130965	0.0293795	Notsignificant	vehicle vs sham
Ube2c	20.1507	0.543497	0.388581	-1.39867	0.161911	0.252656	Notsignificant	vehicle vs sham
Smg5	3577.45	-0.616096	0.10366	5.94344	2.79101e-09	2.27037e-08	Downregulated	vehicle vs sham
Cct3	5575.4	-0.13485	0.0603126	2.23586	0.0253611	0.052103	Notsignificant	vehicle vs sham
Glmp	1321.47	0.320388	0.103148	-3.1061	0.00189571	0.00525134	Notsignificant	vehicle vs sham
Mef2d	7694.79	-0.784999	0.122407	6.41302	1.4266e-10	1.44838e-09	Downregulated	vehicle vs sham
Tmem79	46.0697	-0.49293	0.294941	1.67128	0.094666	0.161784	Notsignificant	vehicle vs sham
Snd1	2945.44	-0.0306324	0.0631096	0.485385	0.627403	0.725606	Notsignificant	vehicle vs sham
Col18a1	285.415	1.208	0.195039	-6.19363	5.87924e-10	5.38804e-09	Upregulated	vehicle vs sham
Slc19a1	676.613	-0.297344	0.0886296	3.3549	0.000793926	0.00240392	Notsignificant	vehicle vs sham
Kpnb1	6463.36	-0.123998	0.0650657	1.90573	0.0566853	0.104429	Notsignificant	vehicle vs sham
Npepps	4842.75	0.474035	0.0692276	-6.84749	7.51578e-12	9.197e-11	Notsignificant	vehicle vs sham
Tbx21	9.10319	-1.68123	0.671228	2.50471	0.0122551	0.0276934	Downregulated	vehicle vs sham
Mrpl10	1779.62	-0.17293	0.0896333	1.92931	0.0536925	0.0997621	Notsignificant	vehicle vs sham
Cyp51	2561.58	0.340205	0.115033	-2.95745	0.00310194	0.00817859	Notsignificant	vehicle vs sham
Tcf25	20999.7	-0.146382	0.0567481	2.5795	0.0098942	0.0229157	Notsignificant	vehicle vs sham
Tubb6	246.417	0.64798	0.169185	-3.83002	0.000128135	0.000457195	Upregulated	vehicle vs sham
Def8	1587	0.333619	0.0661346	-5.04454	4.54609e-07	2.5532e-06	Notsignificant	vehicle vs sham
Meox1	28.2118	1.21854	0.314636	-3.87285	0.000107569	0.000389231	Upregulated	vehicle vs sham
Sost	18.9851	2.61618	0.47756	-5.47822	4.29631e-08	2.8978e-07	Upregulated	vehicle vs sham
Nkx2-1	174.964	0.278613	0.186703	-1.49228	0.135626	0.218641	Notsignificant	vehicle vs sham
Pax9	1.01662	-0.426385	1.9443	0.2193	0.826416	0.879703	Notsignificant	vehicle vs sham
Irx2	20.0445	0.78581	0.587812	-1.33684	0.181275	0.276902	Notsignificant	vehicle vs sham
Col1a1	868.425	2.96009	0.514568	-5.75256	8.79004e-09	6.65429e-08	Upregulated	vehicle vs sham
Itga3	800.764	0.0974452	0.0952325	-1.02324	0.306197	0.421003	Notsignificant	vehicle vs sham
Sgca	13.378	-0.724921	0.466572	1.55372	0.120252	0.197908	Notsignificant	vehicle vs sham
Dlx3	4.75985	0.429035	0.78442	-0.546945	0.584417	0.689417	Notsignificant	vehicle vs sham
Foxm1	70.8228	-0.484713	0.210219	2.30576	0.0211242	0.0443886	Notsignificant	vehicle vs sham
Itfg2	799.467	-0.207139	0.105523	1.96298	0.049649	0.093226	Notsignificant	vehicle vs sham
Nrip2	519.817	0.375238	0.117543	-3.19235	0.00141122	0.00404726	Notsignificant	vehicle vs sham
Tulp3	610.29	0.309256	0.100473	-3.07801	0.00208386	0.0057145	Notsignificant	vehicle vs sham
Gtf2h4	495.025	0.126328	0.100981	-1.251	0.210934	0.31304	Notsignificant	vehicle vs sham
Tubb5	17272.7	0.108106	0.0714722	-1.51256	0.13039	0.211503	Notsignificant	vehicle vs sham
Ell2	908.549	0.070252	0.0886568	-0.792404	0.428125	0.545441	Notsignificant	vehicle vs sham
Jup	1743.38	0.051683	0.133596	-0.38686	0.69886	0.782484	Notsignificant	vehicle vs sham
Fkbp10	305.309	0.101796	0.142206	-0.715833	0.474095	0.589399	Notsignificant	vehicle vs sham
Klhl10	12.5151	0.474677	0.492076	-0.964642	0.334724	0.452106	Notsignificant	vehicle vs sham
Mnx1	0.113251	-1.06021	3.53381	0.300019	0.764163	NA	NA	vehicle vs sham
Nom1	1309.63	-0.535932	0.0797697	6.71849	1.83615e-11	2.12586e-10	Downregulated	vehicle vs sham
Ergic1	5164.34	-0.392859	0.082333	4.77159	1.82779e-06	9.18211e-06	Notsignificant	vehicle vs sham
Tnk1	2.5422	-1.31483	1.12177	1.17211	0.241153	0.348889	Notsignificant	vehicle vs sham
Acap1	8.4268	2.17247	0.698833	-3.10871	0.00187905	0.00520924	Upregulated	vehicle vs sham
Tcea3	46.036	1.89778	0.36662	-5.17641	2.26196e-07	1.34567e-06	Upregulated	vehicle vs sham
Csn3	0	NA	NA	NA	NA	NA	NA	vehicle vs sham
Ifrd1	1351.42	-0.638952	0.0977468	6.5368	6.28469e-11	6.72389e-10	Downregulated	vehicle vs sham
Stk38l	1140.6	-0.083543	0.0727335	1.14862	0.250714	0.359514	Notsignificant	vehicle vs sham
Brpf1	1018.93	-0.434733	0.124335	3.49645	0.000471495	0.00150223	Notsignificant	vehicle vs sham
Akr1b3	1888.94	0.0501418	0.0737202	-0.680164	0.496401	0.610602	Notsignificant	vehicle vs sham
Hoxc13	0	NA	NA	NA	NA	NA	NA	vehicle vs sham
Hoxc11	0	NA	NA	NA	NA	NA	NA	vehicle vs sham
Hoxc8	0	NA	NA	NA	NA	NA	NA	vehicle vs sham
Hoxc6	0.0920177	0.382461	3.53381	-0.108229	0.913814	NA	Notsignificant	vehicle vs sham
Gstt1	427.124	1.03839	0.171934	-6.03948	1.54613e-09	1.31134e-08	Upregulated	vehicle vs sham
Gstt3	109.935	0.620168	0.228876	-2.70962	0.00673597	0.0162832	Upregulated	vehicle vs sham
Ddt	374.343	0.239472	0.134592	-1.77924	0.0751997	0.133099	Notsignificant	vehicle vs sham
Tat	6.61313	0.949679	0.724374	-1.31103	0.189847	0.287438	Notsignificant	vehicle vs sham
Marveld3	31.2753	1.48184	0.358869	-4.1292	3.64021e-05	0.000143584	Upregulated	vehicle vs sham
Ddx18	901.083	0.197162	0.128148	-1.53855	0.123915	0.202777	Notsignificant	vehicle vs sham
Ubl3	8019.87	-0.246667	0.0816691	3.02032	0.00252507	0.00678882	Notsignificant	vehicle vs sham
Gramd3	647.85	0.71363	0.115931	-6.15564	7.47756e-10	6.71686e-09	Upregulated	vehicle vs sham
Eef1e1	919.488	0.226004	0.141083	-1.60192	0.109173	0.182446	Notsignificant	vehicle vs sham
Akt1	6852.53	-0.299273	0.0538677	5.55571	2.76487e-08	1.92213e-07	Notsignificant	vehicle vs sham
Cldn15	8.04193	-0.716379	0.616314	1.16236	0.245089	0.353186	Notsignificant	vehicle vs sham
Il16	77.5309	0.492695	0.210226	-2.34364	0.0190964	0.0406761	Notsignificant	vehicle vs sham
Tcirg1	409.693	0.877106	0.144202	-6.08247	1.18343e-09	1.02371e-08	Upregulated	vehicle vs sham
Naglu	450.665	0.376447	0.163656	-2.30023	0.0214351	0.0449708	Notsignificant	vehicle vs sham
Coasy	875.015	0.275793	0.0886488	-3.11107	0.00186409	0.00517114	Notsignificant	vehicle vs sham
Smo	715.881	0.981943	0.114782	-8.55487	1.18005e-17	3.18674e-16	Upregulated	vehicle vs sham
Tspan33	831.942	0.334381	0.118135	-2.83049	0.00464761	0.0117334	Notsignificant	vehicle vs sham
Crnkl1	738.807	0.306361	0.118754	-2.5798	0.00988579	0.0229061	Notsignificant	vehicle vs sham
Rin2	1404.19	0.152886	0.112986	-1.35313	0.176013	0.270482	Notsignificant	vehicle vs sham
Folh1	224.692	1.08532	0.222659	-4.87435	1.09168e-06	5.70928e-06	Upregulated	vehicle vs sham
Chordc1	1963.86	1.62276	0.199226	-8.14532	3.78288e-16	8.46474e-15	Upregulated	vehicle vs sham
Rtcb	5562.83	-0.147985	0.0649873	2.27713	0.0227783	0.0473778	Notsignificant	vehicle vs sham
Pwp1	914.275	-0.0530061	0.0891188	0.59478	0.55199	0.66091	Notsignificant	vehicle vs sham
Fbxo7	2172.05	-0.360815	0.0840686	4.29191	1.77143e-05	7.45548e-05	Notsignificant	vehicle vs sham
Capns1	5672.9	0.415107	0.0952104	-4.35989	1.30128e-05	5.61652e-05	Notsignificant	vehicle vs sham
Lrp3	2864.44	-0.552083	0.084865	6.50542	7.74745e-11	8.17381e-10	Downregulated	vehicle vs sham
Dsg4	0	NA	NA	NA	NA	NA	NA	vehicle vs sham
Evx2	0.113251	-1.06021	3.53381	0.300019	0.764163	NA	NA	vehicle vs sham
Hoxd13	0	NA	NA	NA	NA	NA	NA	vehicle vs sham
Hoxd12	0	NA	NA	NA	NA	NA	NA	vehicle vs sham
Folr1	479.019	3.11905	0.920252	-3.38934	0.000700603	0.00215041	Upregulated	vehicle vs sham
Clpb	1666.54	0.189023	0.0723135	-2.61393	0.00895062	0.0209468	Notsignificant	vehicle vs sham
2024-09-07	14225.1	-0.0108684	0.07769	0.139895	0.888743	0.924894	Notsignificant	vehicle vs sham
Zdhhc4	909.098	-0.895463	0.0998211	8.97067	2.9471e-19	9.72316e-18	Downregulated	vehicle vs sham
Rac1	12055.1	-0.251893	0.0621632	4.05212	5.07561e-05	0.000195244	Notsignificant	vehicle vs sham
Nup214	1067.05	-0.552877	0.12076	4.5783	4.68764e-06	2.18613e-05	Downregulated	vehicle vs sham
Aif1l	299.478	0.766868	0.112007	-6.8466	7.56239e-12	9.24872e-11	Upregulated	vehicle vs sham
Cpa3	11.9034	0.477926	0.838228	-0.570162	0.568568	0.676306	Notsignificant	vehicle vs sham
Ltbp1	256.394	0.37724	0.160894	-2.34464	0.0190452	0.0406131	Notsignificant	vehicle vs sham
Ugp2	3177.29	0.739252	0.0889786	-8.30819	9.71722e-17	2.34713e-15	Upregulated	vehicle vs sham
Kcnh6	146.449	0.190349	0.162693	-1.16999	0.242005	0.349784	Notsignificant	vehicle vs sham
Trmt1	1721.33	-0.511563	0.0914215	5.59566	2.19789e-08	1.55437e-07	Downregulated	vehicle vs sham
Nacc1	4959.85	-0.517819	0.0840571	6.16032	7.25982e-10	6.5406e-09	Downregulated	vehicle vs sham
Nfix	3613.68	-0.215587	0.103668	2.07958	0.0375637	0.0732817	Notsignificant	vehicle vs sham
Slc1a5	178.313	-0.371957	0.195436	1.90322	0.0570121	0.10494	Notsignificant	vehicle vs sham
Uba1	14003.6	-0.419739	0.0743558	5.64501	1.6517e-08	1.19308e-07	Notsignificant	vehicle vs sham
Vwf	804.269	-0.0921687	0.196259	0.469628	0.638621	0.735103	Notsignificant	vehicle vs sham
Siae	766.749	0.839389	0.128628	-6.52569	6.76893e-11	7.19855e-10	Upregulated	vehicle vs sham
Vsig2	638.737	-1.43352	0.125801	11.3952	4.42061e-30	5.03052e-28	Downregulated	vehicle vs sham
Esam	696.947	-0.544385	0.145817	3.73334	0.000188959	0.000653403	Downregulated	vehicle vs sham
Spa17	88.3223	1.19034	0.237163	-5.01908	5.192e-07	2.88249e-06	Upregulated	vehicle vs sham
Fam50a	946.955	-0.581458	0.0783546	7.42086	1.16359e-13	1.85478e-12	Downregulated	vehicle vs sham
Emd	1580.13	-0.572962	0.104004	5.50902	3.60836e-08	2.45715e-07	Downregulated	vehicle vs sham
Taco1	323.34	0.801391	0.132738	-6.03741	1.56608e-09	1.32615e-08	Upregulated	vehicle vs sham
Grik3	2567.44	-0.0372571	0.196055	0.190034	0.849282	0.896909	Notsignificant	vehicle vs sham
Gria3	6307.69	0.107552	0.0875208	-1.22887	0.219121	0.322602	Notsignificant	vehicle vs sham
Npas1	303.668	-0.185617	0.172706	1.07475	0.282486	0.395062	Notsignificant	vehicle vs sham
Sipa1l2	1618.19	-0.0441176	0.0881296	0.5006	0.616653	0.716522	Notsignificant	vehicle vs sham
Ap4e1	203.528	0.189591	0.142928	-1.32648	0.184682	0.281158	Notsignificant	vehicle vs sham
Blvra	675.689	0.0510556	0.106794	-0.478075	0.632597	0.729955	Notsignificant	vehicle vs sham
Pdzd4	4259.9	-0.253554	0.0563532	4.49938	6.8153e-06	3.08311e-05	Notsignificant	vehicle vs sham
Srpk3	84.0551	0.401935	0.279267	-1.43925	0.150079	0.237626	Notsignificant	vehicle vs sham
Idh3g	4519.23	-0.17762	0.0920864	1.92884	0.0537504	0.0998437	Notsignificant	vehicle vs sham
Pnck	3062.18	0.466382	0.132524	-3.51923	0.000432807	0.00139042	Notsignificant	vehicle vs sham
Ssr4	1410.15	0.0256033	0.14569	-0.175738	0.8605	0.904984	Notsignificant	vehicle vs sham
Bcap31	2543.86	0.553028	0.0915417	-6.04127	1.52909e-09	1.29844e-08	Upregulated	vehicle vs sham
Fam98a	1273.45	-0.0192204	0.0689615	0.278712	0.780466	0.84482	Notsignificant	vehicle vs sham
Ltbp2	67.279	2.31562	0.721182	-3.21086	0.00132337	0.00381951	Upregulated	vehicle vs sham
Kmt2a	2553.6	0.106554	0.167449	-0.636336	0.524557	0.636008	Notsignificant	vehicle vs sham
Ift46	1470.64	0.0180685	0.0988307	-0.182823	0.854937	0.900914	Notsignificant	vehicle vs sham
Tmem25	1522.66	-0.280211	0.076448	3.66538	0.000246971	0.000835143	Notsignificant	vehicle vs sham
Cd3g	5.44206	4.97909	1.2019	-4.14269	3.43251e-05	0.000136403	Upregulated	vehicle vs sham
Trappc6a	289.203	0.059554	0.164855	-0.361251	0.717912	0.797469	Notsignificant	vehicle vs sham
Supt6	6352.9	-0.764543	0.0979257	7.80738	5.83912e-15	1.11541e-13	Downregulated	vehicle vs sham
Spag5	167.387	0.0375268	0.190446	-0.197046	0.843791	0.892794	Notsignificant	vehicle vs sham
Foxn1	0.919226	-0.185916	1.60516	0.115824	0.907792	NA	Notsignificant	vehicle vs sham
Unc119	1011.87	0.179595	0.0975217	-1.84159	0.0655354	0.118246	Notsignificant	vehicle vs sham
Rab34	625.546	-0.224269	0.0960014	2.3361	0.0194859	0.041404	Notsignificant	vehicle vs sham
Sdf2	1884.68	0.23777	0.120148	-1.97898	0.0478185	0.0902749	Notsignificant	vehicle vs sham
Ccne1	601.921	-0.606878	0.0953989	6.36148	1.99821e-10	1.97776e-09	Downregulated	vehicle vs sham
Hsf2bp	16.9921	0.107245	0.421642	-0.254351	0.799224	0.859615	Notsignificant	vehicle vs sham
Bbc3	235.465	-0.633899	0.136415	4.64683	3.37082e-06	1.61484e-05	Downregulated	vehicle vs sham
Mybpc3	19.9036	-0.39594	0.387303	1.0223	0.306638	0.421474	Notsignificant	vehicle vs sham
Psmc3	6272.23	-0.182894	0.0687308	2.66102	0.00779037	0.0185269	Notsignificant	vehicle vs sham
Acp2	2689.96	0.00529075	0.0663136	-0.0797838	0.936409	0.958203	Notsignificant	vehicle vs sham
Rapsn	40.7235	0.147892	0.29263	-0.505387	0.613287	0.714209	Notsignificant	vehicle vs sham
Slc39a13	732.366	0.195591	0.0896097	-2.1827	0.0290579	0.058695	Notsignificant	vehicle vs sham
Celf2	10751.9	-0.434731	0.117771	3.69131	0.0002231	0.000760219	Notsignificant	vehicle vs sham
Nr1h3	108.821	1.29908	0.191767	-6.77423	1.25068e-11	1.48934e-10	Upregulated	vehicle vs sham
Ddb2	177.067	-0.0855959	0.147725	0.579428	0.562301	0.670877	Notsignificant	vehicle vs sham
Spi1	226.374	1.20342	0.228233	-5.27274	1.34399e-07	8.31159e-07	Upregulated	vehicle vs sham
Sf3a1	2923.48	-0.180338	0.0866171	2.08201	0.0373412	0.072901	Notsignificant	vehicle vs sham
Stat6	532.328	0.531516	0.146384	-3.63098	0.00028235	0.000943531	Upregulated	vehicle vs sham
Clgn	427	-0.387348	0.132699	2.91901	0.0035115	0.00912613	Notsignificant	vehicle vs sham
Napsa	32.0685	0.194826	0.290483	-0.670697	0.502414	0.616146	Notsignificant	vehicle vs sham
Vrk3	889.591	0.203128	0.0754866	-2.69091	0.00712565	0.017099	Notsignificant	vehicle vs sham
Smg9	993.207	-0.421872	0.0822167	5.13122	2.8787e-07	1.67694e-06	Notsignificant	vehicle vs sham
Paxip1	1746.82	-0.490917	0.0795903	6.16805	6.9138e-10	6.25534e-09	Notsignificant	vehicle vs sham
Rmnd5a	5598.65	-0.110191	0.092008	1.19762	0.231065	0.337039	Notsignificant	vehicle vs sham
Mov10	246.084	0.247928	0.134036	-1.84972	0.0643536	0.116331	Notsignificant	vehicle vs sham
Ppm1j	18.1995	0.419899	0.366283	-1.14638	0.251638	0.360621	Notsignificant	vehicle vs sham
Rhoc	521.574	0.596035	0.143449	-4.15504	3.25236e-05	0.000129802	Upregulated	vehicle vs sham
Prr27	0	NA	NA	NA	NA	NA	NA	vehicle vs sham
Tead3	83.4945	0.171919	0.201248	-0.854264	0.392959	0.511854	Notsignificant	vehicle vs sham
Ppard	671.015	-0.126569	0.125429	1.00909	0.312934	0.42866	Notsignificant	vehicle vs sham
Def6	59.2439	0.171061	0.302635	-0.565238	0.571912	0.679032	Notsignificant	vehicle vs sham
Peg3	11126.5	0.664752	0.133356	-4.98479	6.20306e-07	3.40092e-06	Upregulated	vehicle vs sham
Zim1	313.266	1.00605	0.257999	-3.89942	9.64246e-05	0.000351717	Upregulated	vehicle vs sham
Metrn	1804.69	1.03881	0.141057	-7.36451	1.77803e-13	2.76381e-12	Upregulated	vehicle vs sham
Lmf1	447.578	0.361201	0.0906821	-3.98315	6.8007e-05	0.000255732	Notsignificant	vehicle vs sham
Ciao3	1063.26	-0.300397	0.0703358	4.2709	1.94688e-05	8.14262e-05	Notsignificant	vehicle vs sham
Angptl4	214.416	-1.07369	0.284013	3.78042	0.000156562	0.000549412	Downregulated	vehicle vs sham
Dbf4	56.9348	-0.223657	0.240165	0.931265	0.351717	0.469927	Notsignificant	vehicle vs sham
Daxx	944.138	-0.212312	0.0886826	2.39407	0.0166625	0.0361962	Notsignificant	vehicle vs sham
Cd320	455.567	0.560111	0.12986	-4.3132	1.60906e-05	6.82496e-05	Upregulated	vehicle vs sham
Ipo4	1283.64	-0.0786343	0.082626	0.951689	0.341255	0.459091	Notsignificant	vehicle vs sham
Tm9sf1	932.927	0.0240444	0.0723747	-0.332222	0.739722	0.814524	Notsignificant	vehicle vs sham
Rec8	235.358	0.0762188	0.156349	-0.48749	0.625911	0.724357	Notsignificant	vehicle vs sham
Irf9	360.166	1.16028	0.132765	-8.73934	2.34469e-18	6.92985e-17	Upregulated	vehicle vs sham
Gmpr2	232.444	0.327019	0.124782	-2.62073	0.00877413	0.0206086	Notsignificant	vehicle vs sham
Mdp1	1600.98	-0.451275	0.0828034	5.44996	5.03816e-08	3.35562e-07	Notsignificant	vehicle vs sham
Dhrs1	2408.93	0.450597	0.115545	-3.89974	9.62941e-05	0.000351361	Notsignificant	vehicle vs sham
Ncan	4584.85	0.0410171	0.125776	-0.326112	0.744339	0.817763	Notsignificant	vehicle vs sham
Tmem161a	874.017	0.077855	0.0800415	-0.972683	0.330711	0.447851	Notsignificant	vehicle vs sham
Armc6	1017.77	-0.0581094	0.0772196	0.752521	0.451738	0.567908	Notsignificant	vehicle vs sham
Borcs8	799.861	0.263186	0.105644	-2.49126	0.0127291	0.028658	Notsignificant	vehicle vs sham
Slc25a42	631.466	-0.116149	0.131813	0.881166	0.378228	0.496649	Notsignificant	vehicle vs sham
Snx9	632.723	0.506876	0.106501	-4.75934	1.9423e-06	9.72522e-06	Upregulated	vehicle vs sham
Ranbp3	3238.36	-0.485344	0.0734594	6.60697	3.92266e-11	4.32733e-10	Notsignificant	vehicle vs sham
Ndufa11	2660.72	-0.195343	0.0830934	2.35089	0.0187287	0.0400228	Notsignificant	vehicle vs sham
Bmp8b	7.08046	0.0188247	0.630494	-0.0298571	0.976181	0.985116	Notsignificant	vehicle vs sham
Nr2f6	579.547	-0.0705903	0.0969385	0.728196	0.466494	0.581916	Notsignificant	vehicle vs sham
Use1	2719.67	-0.0950232	0.120149	0.790877	0.429016	0.546085	Notsignificant	vehicle vs sham
Ocel1	372.622	0.235826	0.138694	-1.70033	0.0890688	0.153473	Notsignificant	vehicle vs sham
Dyrk1b	666.434	-0.278733	0.12452	2.23846	0.0251913	0.0518143	Notsignificant	vehicle vs sham
Braf	5392.86	-0.792236	0.0925745	8.55782	1.1502e-17	3.11006e-16	Downregulated	vehicle vs sham
Ndufb2	512.82	0.841226	0.108856	-7.72785	1.09374e-14	2.01863e-13	Upregulated	vehicle vs sham
Hltf	616.669	1.54789	0.133755	-11.5726	5.67281e-31	6.89814e-29	Upregulated	vehicle vs sham
Prpf6	2657.02	-0.171463	0.0669708	2.56027	0.0104592	0.0240384	Notsignificant	vehicle vs sham
Rgs19	526.088	0.561918	0.0878763	-6.39442	1.61162e-10	1.62459e-09	Upregulated	vehicle vs sham
Rgs20	1540.12	0.0417799	0.0986398	-0.42356	0.671886	0.761126	Notsignificant	vehicle vs sham
Abhd3	2055.78	0.345451	0.1306	-2.64511	0.00816644	0.0193306	Notsignificant	vehicle vs sham
Snrpd1	1698.92	-0.230854	0.105961	2.17868	0.0293554	0.0592398	Notsignificant	vehicle vs sham
Tchp	252.221	0.179435	0.116543	-1.53965	0.123647	0.202462	Notsignificant	vehicle vs sham
Tiam1	2931.31	-0.737119	0.142731	5.1644	2.41209e-07	1.4278e-06	Downregulated	vehicle vs sham
Tsc2	3098.2	-0.332	0.108942	3.04749	0.00230763	0.00626517	Notsignificant	vehicle vs sham
Rpl3l	22.409	-1.55707	0.365103	4.26475	2.00128e-05	8.35535e-05	Downregulated	vehicle vs sham
Slc9a3r2	1488.94	0.15991	0.123793	-1.29175	0.196445	0.295578	Notsignificant	vehicle vs sham
Puf60	5865.17	-0.27142	0.0480935	5.64358	1.66551e-08	1.20118e-07	Notsignificant	vehicle vs sham
Golga2	3415.77	-0.395982	0.0824778	4.80108	1.57811e-06	8.00718e-06	Notsignificant	vehicle vs sham
Uck1	1687.62	-0.300502	0.0709912	4.23294	2.30655e-05	9.51228e-05	Notsignificant	vehicle vs sham
Scin	12.9027	2.23766	0.557777	-4.01175	6.02693e-05	0.000228738	Upregulated	vehicle vs sham
Ikzf4	344.186	-0.0428751	0.143539	0.2987	0.765169	0.833398	Notsignificant	vehicle vs sham
Mien1	571.376	0.318233	0.119638	-2.65996	0.00781496	0.0185833	Notsignificant	vehicle vs sham
Pon1	13.0415	3.37193	0.829824	-4.06342	4.83582e-05	0.000186492	Upregulated	vehicle vs sham
Axl	1913.17	0.408375	0.116407	-3.50816	0.000451217	0.0014439	Notsignificant	vehicle vs sham
Tgfb1	289.129	0.732403	0.201163	-3.64085	0.000271744	0.000911526	Upregulated	vehicle vs sham
Ccdc97	1881.4	-0.043086	0.0966694	0.445704	0.655811	0.748654	Notsignificant	vehicle vs sham
Zfp40	435.403	0.430769	0.152294	-2.82854	0.00467609	0.0117997	Notsignificant	vehicle vs sham
Akap8l	2595.69	-0.7961	0.174014	4.57493	4.76383e-06	2.21728e-05	Downregulated	vehicle vs sham
Shh	158.85	0.801469	0.154442	-5.18944	2.10929e-07	1.26338e-06	Upregulated	vehicle vs sham
Pdcd2l	610.464	-0.520203	0.11804	4.40702	1.04804e-05	4.60828e-05	Downregulated	vehicle vs sham
Gtf2f1	3067.59	-0.653964	0.0681093	9.60169	7.8646e-22	3.57604e-20	Downregulated	vehicle vs sham
Clpp	1909.32	-0.154305	0.0844714	1.82672	0.0677422	0.121517	Notsignificant	vehicle vs sham
Alkbh7	536.615	0.132388	0.1438	-0.920639	0.357239	0.475365	Notsignificant	vehicle vs sham
Pspn	11.8235	0.971839	0.489064	-1.98714	0.0469065	0.0888448	Notsignificant	vehicle vs sham
Dennd1c	47.2487	1.54949	0.289751	-5.34766	8.90973e-08	5.68643e-07	Upregulated	vehicle vs sham
Med6	694.031	-0.21615	0.0982024	2.20106	0.0277316	0.0563053	Notsignificant	vehicle vs sham
Prkd1	426.751	0.164413	0.111347	-1.47658	0.139789	0.223915	Notsignificant	vehicle vs sham
Lcp2	116.134	1.62078	0.204018	-7.94429	1.95304e-15	3.9544e-14	Upregulated	vehicle vs sham
Cse1l	2712.39	0.0713002	0.0755458	-0.943801	0.345271	0.463148	Notsignificant	vehicle vs sham
Naa20	2291.32	-0.244689	0.10612	2.30578	0.021123	0.0443886	Notsignificant	vehicle vs sham
Prkra	726.357	0.442944	0.12753	-3.47324	0.000514217	0.00162545	Notsignificant	vehicle vs sham
Fkbp7	160.208	-0.298771	0.183814	1.6254	0.104077	0.175413	Notsignificant	vehicle vs sham
Plekha3	1783.02	-0.0427544	0.0866136	0.493622	0.621573	0.720625	Notsignificant	vehicle vs sham
Ykt6	4128.8	-0.365558	0.069885	5.23084	1.68738e-07	1.02827e-06	Notsignificant	vehicle vs sham
Baz1b	2955.64	0.288536	0.100578	-2.86878	0.00412064	0.0105242	Notsignificant	vehicle vs sham
Pex6	1711.9	0.555365	0.0924494	-6.00723	1.88718e-09	1.57425e-08	Upregulated	vehicle vs sham
Mrpl2	1618.4	-0.856705	0.0836087	10.2466	1.22579e-24	7.60492e-23	Downregulated	vehicle vs sham
Mea1	2070.16	0.324532	0.0885995	-3.66291	0.00024937	0.000842182	Notsignificant	vehicle vs sham
Gnmt	75.9913	-1.4945	0.218386	6.84339	7.73422e-12	9.43176e-11	Downregulated	vehicle vs sham
Grin2d	495.056	0.0523238	0.139045	-0.376308	0.706688	0.788433	Notsignificant	vehicle vs sham
Kdelr1	2473.19	-0.331061	0.0751659	4.4044	1.06076e-05	4.66093e-05	Notsignificant	vehicle vs sham
Tmem143	550.912	0.491846	0.119511	-4.11549	3.86354e-05	0.00015169	Notsignificant	vehicle vs sham
Ggct	568.895	0.0974637	0.111368	-0.875151	0.381492	0.500009	Notsignificant	vehicle vs sham
Jag2	1100.54	-0.0654582	0.0939364	0.696836	0.485906	0.600853	Notsignificant	vehicle vs sham
Btbd6	2417.56	-0.680738	0.06121	11.1214	9.87654e-29	9.64095e-27	Downregulated	vehicle vs sham
Nudt14	248.875	0.621376	0.16961	-3.66357	0.000248728	0.000840416	Upregulated	vehicle vs sham
Epdr1	5540.4	0.332707	0.0662466	-5.02225	5.10693e-07	2.84045e-06	Notsignificant	vehicle vs sham
Flii	1587.24	0.424468	0.100955	-4.20452	2.61636e-05	0.000106618	Notsignificant	vehicle vs sham
Top3a	167.259	-0.0306553	0.158438	0.193484	0.84658	0.894944	Notsignificant	vehicle vs sham
Atg4d	862.304	0.0434166	0.0791624	-0.54845	0.583383	0.688426	Notsignificant	vehicle vs sham
Qtrt1	292.056	-0.431792	0.14197	3.04143	0.00235459	0.00638454	Notsignificant	vehicle vs sham
Plin4	793.31	-2.17833	0.164641	13.2308	5.82695e-40	1.40906e-37	Downregulated	vehicle vs sham
Hdgfl2	2429	-0.56478	0.0763689	7.39542	1.40962e-13	2.22198e-12	Downregulated	vehicle vs sham
Chaf1a	164.417	-0.513172	0.15341	3.3451	0.000822533	0.00248136	Downregulated	vehicle vs sham
Adprh	3819.07	-0.325635	0.0668201	4.87331	1.09746e-06	5.73666e-06	Notsignificant	vehicle vs sham
Tmem39a	281.218	0.338391	0.1276	-2.65197	0.00800239	0.018983	Notsignificant	vehicle vs sham
Timmdc1	514.392	0.739442	0.0999649	-7.39702	1.39277e-13	2.19868e-12	Upregulated	vehicle vs sham
Pla1a	123.094	0.0624138	0.252458	-0.247225	0.804734	0.863428	Notsignificant	vehicle vs sham
Mcm2	218.329	-0.473737	0.165009	2.87097	0.00409211	0.0104595	Notsignificant	vehicle vs sham
Tpra1	820.261	0.438733	0.0959005	-4.57487	4.76515e-06	2.21742e-05	Notsignificant	vehicle vs sham
Nab1	1204.82	0.429432	0.0656285	-6.54338	6.0142e-11	6.44098e-10	Notsignificant	vehicle vs sham
Adgre5	312.917	1.14166	0.208499	-5.47559	4.36061e-08	2.93651e-07	Upregulated	vehicle vs sham
Il17ra	528.263	-0.118674	0.126428	0.938672	0.347899	0.466232	Notsignificant	vehicle vs sham
Lamb1	729.871	0.203979	0.142371	-1.43273	0.151935	0.24001	Notsignificant	vehicle vs sham
Kcnn1	536.726	0.0057177	0.0870511	-0.065682	0.947631	0.965531	Notsignificant	vehicle vs sham
Arrdc2	920.308	-1.9447	0.139602	13.9303	4.14887e-44	1.24349e-41	Downregulated	vehicle vs sham
Ppp1r17	85.0534	1.40639	0.607161	-2.31634	0.0205396	0.0433185	Upregulated	vehicle vs sham
Cd36	187.954	3.50233	0.930448	-3.76414	0.000167124	0.000583687	Upregulated	vehicle vs sham
Map2k7	2159.73	-0.316653	0.085937	3.6847	0.000228968	0.000778595	Notsignificant	vehicle vs sham
Timm44	1382.85	0.0276027	0.0862124	-0.32017	0.748839	0.820899	Notsignificant	vehicle vs sham
Ap2a2	7971.51	-0.557192	0.0726632	7.66815	1.74492e-14	3.13349e-13	Downregulated	vehicle vs sham
Pnkp	661.953	-0.307029	0.085186	3.60422	0.000313086	0.00103567	Notsignificant	vehicle vs sham
Med25	2585.92	-0.535406	0.0672449	7.96204	1.69232e-15	3.46941e-14	Downregulated	vehicle vs sham
Bcam	681.444	0.981425	0.0957108	-10.2541	1.13465e-24	7.08074e-23	Upregulated	vehicle vs sham
Clptm1	7815.85	-0.327259	0.0610296	5.3623	8.21695e-08	5.2779e-07	Notsignificant	vehicle vs sham
Relb	222.842	-0.15626	0.136665	1.14338	0.252881	0.361987	Notsignificant	vehicle vs sham
Tomm40	2506.8	-0.275371	0.0647323	4.25399	2.09998e-05	8.73144e-05	Notsignificant	vehicle vs sham
Apoe	96632.6	0.901934	0.174735	-5.16171	2.44702e-07	1.44646e-06	Upregulated	vehicle vs sham
Apoc2	0.119892	0.382461	3.53381	-0.108229	0.913814	NA	Notsignificant	vehicle vs sham
Hbp1	756.345	-0.441852	0.0968053	4.56433	5.0108e-06	2.32309e-05	Notsignificant	vehicle vs sham
Prkar2b	3982.06	-0.102184	0.11142	0.917106	0.359087	0.477109	Notsignificant	vehicle vs sham
Cdkn1b	1539.03	0.0486689	0.0746147	-0.652269	0.514228	0.627164	Notsignificant	vehicle vs sham
Klf4	352.57	-0.835348	0.171562	4.86907	1.12127e-06	5.85683e-06	Downregulated	vehicle vs sham
Ap1m1	2137.93	-0.0404013	0.0619622	0.652031	0.514381	0.62728	Notsignificant	vehicle vs sham
Rab8a	1841.24	-0.0316524	0.0860647	0.367775	0.713041	0.793677	Notsignificant	vehicle vs sham
Hmgn2	3368.77	-0.254838	0.0986164	2.58414	0.00976232	0.0226471	Notsignificant	vehicle vs sham
Fam32a	3778.77	-0.0644121	0.0869225	0.741028	0.458676	0.574493	Notsignificant	vehicle vs sham
Elf3	7.75761	1.03009	0.683822	-1.50637	0.131973	0.213598	Notsignificant	vehicle vs sham
Cyp2c29	0.608116	-1.40538	2.89703	0.485111	0.627598	NA	NA	vehicle vs sham
Stard3nl	1580.1	0.00772573	0.0853841	-0.090482	0.927904	0.952475	Notsignificant	vehicle vs sham
Stk11	3087.71	-0.219514	0.062156	3.53167	0.000412946	0.00133386	Notsignificant	vehicle vs sham
Efna2	242.551	-0.00762384	0.115205	0.0661764	0.947237	0.965435	Notsignificant	vehicle vs sham
Atp5d	6976.78	0.0860835	0.0632232	-1.36158	0.17333	0.267067	Notsignificant	vehicle vs sham
Ppp5c	4490.2	-0.363087	0.0641882	5.6566	1.54398e-08	1.12213e-07	Notsignificant	vehicle vs sham
Cdk12	605.906	0.085367	0.16835	-0.50708	0.612099	0.713369	Notsignificant	vehicle vs sham
Lipe	324.025	0.0607398	0.140054	-0.43369	0.664514	0.755425	Notsignificant	vehicle vs sham
Pafah1b2	9308.98	-0.246011	0.0761202	3.23188	0.0012298	0.00357223	Notsignificant	vehicle vs sham
Tbc1d8	1663.75	-0.626584	0.135403	4.62756	3.70001e-06	1.75815e-05	Downregulated	vehicle vs sham
Cnot11	1391.35	-0.717099	0.0820845	8.73611	2.41282e-18	7.10163e-17	Downregulated	vehicle vs sham
Slc2a3	5785.22	-0.558886	0.103634	5.39291	6.93254e-08	4.51007e-07	Downregulated	vehicle vs sham
Foxj2	1081.4	-0.419477	0.124636	3.36561	0.00076375	0.00232014	Notsignificant	vehicle vs sham
Sri	1934.68	0.511162	0.114912	-4.44831	8.65487e-06	3.84821e-05	Upregulated	vehicle vs sham
Dgcr2	4028.67	-0.492688	0.0979374	5.03065	4.88828e-07	2.73384e-06	Notsignificant	vehicle vs sham
Irf3	446.428	1.19609	0.116675	-10.2514	1.16595e-24	7.25479e-23	Upregulated	vehicle vs sham
Bcl2l12	33.5271	0.764067	0.293577	-2.60261	0.00925179	0.0215946	Upregulated	vehicle vs sham
Zfp959	206.679	-0.220674	0.16693	1.32196	0.186183	0.282952	Notsignificant	vehicle vs sham
Mpnd	2381.72	-0.107614	0.0999357	1.07683	0.281555	0.394099	Notsignificant	vehicle vs sham
Sh3gl1	1316.31	-0.399418	0.08777	4.55074	5.34581e-06	2.46498e-05	Notsignificant	vehicle vs sham
Ebi3	20.2324	1.14876	0.391419	-2.93487	0.00333688	0.00871809	Upregulated	vehicle vs sham
Yju2	280.962	0.112514	0.116167	-0.968554	0.332768	0.450206	Notsignificant	vehicle vs sham
Ranbp2	3620.83	0.0805591	0.0880817	-0.914596	0.360404	0.4785	Notsignificant	vehicle vs sham
Edar	12.164	0.421225	0.476641	-0.883736	0.376839	0.495283	Notsignificant	vehicle vs sham
Grk5	806.477	0.551294	0.0951108	-5.79634	6.77793e-09	5.21983e-08	Upregulated	vehicle vs sham
Dvl3	1543.54	-0.111071	0.0957489	1.16002	0.246039	0.354267	Notsignificant	vehicle vs sham
Abcf3	2772.6	-0.247463	0.0774147	3.19658	0.00139066	0.00399586	Notsignificant	vehicle vs sham
Eif2b5	2234.42	-0.12761	0.0725828	1.75812	0.0787267	0.1383	Notsignificant	vehicle vs sham
Cyth2	3467.68	-0.927063	0.0793571	11.6822	1.57232e-31	2.02782e-29	Downregulated	vehicle vs sham
Sult2b1	265.545	-0.426701	0.14537	2.93528	0.00333245	0.00870972	Notsignificant	vehicle vs sham
Car11	4665.38	0.106952	0.116566	-0.917519	0.358871	0.476941	Notsignificant	vehicle vs sham
Dlgap1	10484.3	-0.42898	0.0755174	5.68054	1.34268e-08	9.83216e-08	Notsignificant	vehicle vs sham
Plag1	54.0755	-0.235288	0.265552	0.886035	0.375599	0.493897	Notsignificant	vehicle vs sham
Hck	114.537	1.27216	0.199124	-6.38878	1.67219e-10	1.67929e-09	Upregulated	vehicle vs sham
Mrpl4	1512.41	-0.364574	0.0655523	5.56158	2.67344e-08	1.86527e-07	Notsignificant	vehicle vs sham
Keap1	2543.3	-0.437534	0.0625237	6.99789	2.59839e-12	3.4153e-11	Notsignificant	vehicle vs sham
Ap1m2	22.6846	-0.315864	0.338864	0.932127	0.351271	0.469508	Notsignificant	vehicle vs sham
Glg1	6148.79	-0.181964	0.134994	1.34794	0.177677	0.272483	Notsignificant	vehicle vs sham
Atp8b3	12.4058	0.689744	0.489561	-1.4089	0.158863	0.24883	Notsignificant	vehicle vs sham
Btbd2	3172.78	-0.29077	0.0667498	4.35612	1.32389e-05	5.70521e-05	Notsignificant	vehicle vs sham
Csnk1g2	6229.71	-0.101259	0.0573643	1.7652	0.0775308	0.136577	Notsignificant	vehicle vs sham
Abhd17a	4884.13	-0.327527	0.0951516	3.44216	0.000577081	0.00180248	Notsignificant	vehicle vs sham
Mob3a	463.548	0.761023	0.10472	-7.26721	3.66987e-13	5.45355e-12	Upregulated	vehicle vs sham
Cacnb3	6641.15	-0.249963	0.0705504	3.54304	0.000395549	0.00128234	Notsignificant	vehicle vs sham
Ccdc65	266.696	0.727192	0.149414	-4.86695	1.13332e-06	5.91103e-06	Upregulated	vehicle vs sham
Fkbp11	48.3992	0.75912	0.323777	-2.34457	0.0190489	0.0406131	Upregulated	vehicle vs sham
Ddx23	2637.77	-0.132115	0.0730208	1.80928	0.070408	0.125779	Notsignificant	vehicle vs sham
Pld3	22936.1	-0.265132	0.0764391	3.46855	0.000523282	0.00165165	Notsignificant	vehicle vs sham
Grik5	7643.88	-0.862353	0.0820043	10.5159	7.29472e-26	5.27999e-24	Downregulated	vehicle vs sham
Cd79a	18.2034	0.500987	0.466517	-1.07389	0.282873	0.395423	Notsignificant	vehicle vs sham
Rabac1	6883.55	-0.414861	0.119582	3.46926	0.000521887	0.00164774	Notsignificant	vehicle vs sham
Etv3	1235.2	-0.431462	0.104367	4.13408	3.56383e-05	0.000141094	Notsignificant	vehicle vs sham
Prkcsh	2546.31	0.0943621	0.0822351	-1.14747	0.251188	0.360025	Notsignificant	vehicle vs sham
Elavl3	5585.89	-0.0200728	0.109475	0.183355	0.85452	0.900653	Notsignificant	vehicle vs sham
Rab3b	3301.42	-0.274225	0.0841206	3.2599	0.00111452	0.0032677	Notsignificant	vehicle vs sham
St8sia6	189.33	0.291181	0.182689	-1.59386	0.110967	0.18496	Notsignificant	vehicle vs sham
Fcgrt	648.58	1.24609	0.136934	-9.09988	9.04353e-20	3.19148e-18	Upregulated	vehicle vs sham
Nosip	1997.24	-0.229141	0.0754573	3.0367	0.00239181	0.00647635	Notsignificant	vehicle vs sham
Pih1d1	827.227	0.176254	0.0922107	-1.91143	0.0559498	0.103307	Notsignificant	vehicle vs sham
Rps11	6226.33	0.138341	0.132577	-1.04348	0.296726	0.410582	Notsignificant	vehicle vs sham
Supt5	4558.45	-0.458902	0.0842508	5.44686	5.12675e-08	3.40929e-07	Notsignificant	vehicle vs sham
Dll3	49.1489	0.0149672	0.258289	-0.0579477	0.95379	0.970189	Notsignificant	vehicle vs sham
Paf1	2227.9	-0.607363	0.0654984	9.27294	1.81084e-20	6.94318e-19	Downregulated	vehicle vs sham
Timm50	1124.44	0.0231313	0.0958139	-0.241419	0.80923	0.867091	Notsignificant	vehicle vs sham
Med29	532.485	-0.0486034	0.107924	0.45035	0.652458	0.745947	Notsignificant	vehicle vs sham
Bicd1	1145.25	-0.065443	0.0708419	0.923791	0.355595	0.473949	Notsignificant	vehicle vs sham
Ncstn	2766.1	-0.523975	0.0795197	6.58925	4.42048e-11	4.83587e-10	Downregulated	vehicle vs sham
Pex19	3375.27	-0.194014	0.0640721	3.02806	0.00246126	0.00663907	Notsignificant	vehicle vs sham
Phyhip	17967.5	-0.851589	0.106473	7.99815	1.263e-15	2.62981e-14	Downregulated	vehicle vs sham
Crhr2	130.277	0.898388	0.186013	-4.82972	1.36725e-06	7.03117e-06	Upregulated	vehicle vs sham
Inmt	103.935	1.59581	0.257149	-6.20578	5.44257e-10	5.01159e-09	Upregulated	vehicle vs sham
Cyp4f18	21.3178	2.13869	0.532914	-4.0132	5.99001e-05	0.00022762	Upregulated	vehicle vs sham
Impdh1	1444.13	0.227762	0.0971836	-2.34362	0.0190975	0.0406761	Notsignificant	vehicle vs sham
Psg18	0	NA	NA	NA	NA	NA	NA	vehicle vs sham
Dusp3	4078.21	0.363997	0.096441	-3.7743	0.00016046	0.000562166	Notsignificant	vehicle vs sham
Prodh	1503.56	-0.245913	0.141659	1.73596	0.0825716	0.143968	Notsignificant	vehicle vs sham
Ess2	927.387	-0.31793	0.0711876	4.46609	7.96626e-06	3.56738e-05	Notsignificant	vehicle vs sham
Slc25a1	1418.21	0.347076	0.0918958	-3.77684	0.000158831	0.000556824	Notsignificant	vehicle vs sham
Dgcr6	1761.5	0.12848	0.115285	-1.11445	0.265085	0.375791	Notsignificant	vehicle vs sham
Ddr1	2954.69	0.649093	0.113992	-5.69419	1.23956e-08	9.14311e-08	Upregulated	vehicle vs sham
Ier3	441.832	-0.740239	0.185916	3.98157	6.84614e-05	0.000257214	Downregulated	vehicle vs sham
Fosb	378.987	-0.603505	0.267138	2.25915	0.0238741	0.0494251	Downregulated	vehicle vs sham
Klc4	775.728	0.547064	0.0776369	-7.04644	1.83551e-12	2.46901e-11	Upregulated	vehicle vs sham
Ercc1	619.227	-0.251797	0.0976144	2.5795	0.00989426	0.0229157	Notsignificant	vehicle vs sham
Cyp17a1	2.05282	-1.96869	1.21001	1.62701	0.103736	0.174962	Notsignificant	vehicle vs sham
As3mt	496.651	1.38947	0.12398	-11.2072	3.75844e-29	3.90144e-27	Upregulated	vehicle vs sham
Homer3	190.017	0.410669	0.133087	-3.08573	0.00203056	0.00558705	Notsignificant	vehicle vs sham
Crtc1	5876.1	-0.413786	0.0935129	4.42491	9.64829e-06	4.26497e-05	Notsignificant	vehicle vs sham
Rnf215	659.373	0.197506	0.0860427	-2.29544	0.0217081	0.045436	Notsignificant	vehicle vs sham
Sec14l2	1222.57	0.0396333	0.0772083	-0.513329	0.607721	0.70959	Notsignificant	vehicle vs sham
Aven	314.755	0.0719426	0.112844	-0.637539	0.523774	0.635384	Notsignificant	vehicle vs sham
Cp	1111.52	0.0384735	0.191685	-0.200712	0.840924	0.890613	Notsignificant	vehicle vs sham
Crot	1367.17	0.372582	0.118418	-3.14632	0.0016534	0.00466079	Notsignificant	vehicle vs sham
Rps6ka1	526.333	0.960226	0.129097	-7.43804	1.02191e-13	1.63628e-12	Upregulated	vehicle vs sham
Calb2	2685.14	1.36466	0.538265	-2.53529	0.0112356	0.0256455	Upregulated	vehicle vs sham
Snrnp200	4917.71	-0.443652	0.0954254	4.6492	3.33219e-06	1.59777e-05	Notsignificant	vehicle vs sham
Ciao1	1966.43	0.364496	0.0956737	-3.80978	0.000139089	0.000492892	Notsignificant	vehicle vs sham
Has1	45.9549	0.583948	0.273395	-2.13591	0.0326866	0.0650187	Notsignificant	vehicle vs sham
Taf6l	311.628	0.601023	0.10611	-5.66416	1.47745e-08	1.07651e-07	Upregulated	vehicle vs sham
Insig2	2274.49	0.0543495	0.0829648	-0.655091	0.512409	0.625412	Notsignificant	vehicle vs sham
Kpna6	3085.3	0.0303139	0.0696947	-0.434953	0.663597	0.754765	Notsignificant	vehicle vs sham
Man1a	1793.02	0.383645	0.111579	-3.43833	0.000585304	0.00182521	Notsignificant	vehicle vs sham
Itpkc	163.671	-0.286867	0.165836	1.72983	0.083661	0.145616	Notsignificant	vehicle vs sham
Coq8b	566.847	0.16627	0.111277	-1.49421	0.135122	0.217946	Notsignificant	vehicle vs sham
Brd8	2035.87	-0.314192	0.0683504	4.59678	4.29071e-06	2.01515e-05	Notsignificant	vehicle vs sham
Kif20a	96.13	-0.895506	0.192074	4.66229	3.12708e-06	1.50791e-05	Downregulated	vehicle vs sham
Farsa	1096.26	-0.671066	0.080452	8.34119	7.35477e-17	1.8031e-15	Downregulated	vehicle vs sham
Gcdh	893.747	0.300113	0.0930223	-3.22625	0.00125426	0.00363731	Notsignificant	vehicle vs sham
Mast2	2894.38	0.0566324	0.0894813	-0.632896	0.526801	0.638038	Notsignificant	vehicle vs sham
Dnase2a	269.519	0.911773	0.170234	-5.356	8.50843e-08	5.44539e-07	Upregulated	vehicle vs sham
Rad23a	1397.88	0.281633	0.0705207	-3.99361	6.50737e-05	0.000245483	Notsignificant	vehicle vs sham
Calr	12273.9	0.527474	0.0755292	-6.9837	2.87504e-12	3.76034e-11	Upregulated	vehicle vs sham
Syce2	114.565	-0.565298	0.180272	3.13581	0.00171379	0.00480938	Downregulated	vehicle vs sham
Nfat5	2401.72	-0.284717	0.110506	2.57649	0.00998088	0.0230887	Notsignificant	vehicle vs sham
Nob1	1221.5	-0.510133	0.102896	4.95776	7.13122e-07	3.86335e-06	Downregulated	vehicle vs sham
Nqo1	278.07	0.563389	0.14891	-3.78342	0.000154688	0.000543286	Upregulated	vehicle vs sham
Ppfia3	4818.23	-0.0691029	0.0767257	0.900648	0.367775	0.485874	Notsignificant	vehicle vs sham
Gys1	509.203	0.657489	0.134564	-4.88607	1.02869e-06	5.40774e-06	Upregulated	vehicle vs sham
Ruvbl2	893.915	0.171847	0.0920919	-1.86604	0.0620359	0.112754	Notsignificant	vehicle vs sham
Lin7b	724.716	0.485688	0.0964436	-5.03598	4.75403e-07	2.66016e-06	Notsignificant	vehicle vs sham
Bax	982.129	-0.0910496	0.0911661	0.998721	0.31793	0.434134	Notsignificant	vehicle vs sham
Il7r	41.6092	3.71672	0.61884	-6.00594	1.90227e-09	1.58435e-08	Upregulated	vehicle vs sham
Tfam	1601.63	-0.227369	0.0884122	2.57169	0.0101203	0.0233732	Notsignificant	vehicle vs sham
Zfp81	842.569	-0.29605	0.0825184	3.58769	0.000333624	0.00109713	Notsignificant	vehicle vs sham
Efnb3	5510.71	-0.0557625	0.119802	0.465457	0.641604	0.73742	Notsignificant	vehicle vs sham
Mmd	6953.01	-0.154247	0.0919804	1.67695	0.0935519	0.160095	Notsignificant	vehicle vs sham
Hlf	8418.98	-0.68276	0.0807235	8.45801	2.71984e-17	6.97327e-16	Downregulated	vehicle vs sham
Fam162a	816.877	0.405314	0.0984089	-4.11868	3.81054e-05	0.000149775	Notsignificant	vehicle vs sham
Rpl8	12471.5	-0.172593	0.0884122	1.95214	0.050922	0.0952465	Notsignificant	vehicle vs sham
Grm3	1289.24	0.676593	0.101083	-6.69347	2.17939e-11	2.49475e-10	Upregulated	vehicle vs sham
Ssbp2	2775.24	-0.307689	0.0583161	5.27623	1.31868e-07	8.16929e-07	Notsignificant	vehicle vs sham
Fancl	248.775	-0.00186119	0.142866	0.0130276	0.989606	0.993434	Notsignificant	vehicle vs sham
Brinp2	3761.85	-0.934241	0.0826072	11.3094	1.17851e-29	1.27953e-27	Downregulated	vehicle vs sham
Gstm5	6658.28	-0.224084	0.15233	1.47104	0.14128	0.225962	Notsignificant	vehicle vs sham
Gstm7	831.193	0.708334	0.122576	-5.77874	7.52613e-09	5.75894e-08	Upregulated	vehicle vs sham
Gstm3	1.25406	1.26648	1.46137	-0.866636	0.386142	0.504789	Notsignificant	vehicle vs sham
Stat3	2751.36	-0.468576	0.102572	4.56826	4.9178e-06	2.28147e-05	Notsignificant	vehicle vs sham
Stat5a	96.3168	0.282229	0.210321	-1.3419	0.17963	0.274843	Notsignificant	vehicle vs sham
Cavin1	1150.55	0.300487	0.117082	-2.56646	0.0102742	0.0236708	Notsignificant	vehicle vs sham
Map3k11	1080.12	-0.267075	0.117133	2.2801	0.0226019	0.0470385	Notsignificant	vehicle vs sham
Akt2	3310.89	0.66546	0.100392	-6.6286	3.38895e-11	3.7718e-10	Upregulated	vehicle vs sham
Dnaja3	2436.82	0.101724	0.0653158	-1.55742	0.119371	0.196672	Notsignificant	vehicle vs sham
Hmox2	2670.25	-0.0854827	0.0729337	1.17206	0.241173	0.348889	Notsignificant	vehicle vs sham
Cdip1	9457.35	-0.330627	0.0695405	4.75445	1.98989e-06	9.94477e-06	Notsignificant	vehicle vs sham
Map3k20	263.43	0.175821	0.156178	-1.12577	0.260261	0.370409	Notsignificant	vehicle vs sham
Cwc15	2861.26	-0.376634	0.0843553	4.46485	8.0124e-06	3.58503e-05	Notsignificant	vehicle vs sham
Col5a3	83.0765	0.397034	0.195682	-2.02898	0.0424607	0.0815197	Notsignificant	vehicle vs sham
Dnmt1	1537.11	0.00338796	0.116905	-0.0289803	0.97688	0.985447	Notsignificant	vehicle vs sham
Ppan	473.308	-0.438097	0.113294	3.8669	0.00011023	0.000397709	Notsignificant	vehicle vs sham
Angptl2	178.901	1.95674	0.182723	-10.7088	9.2584e-27	7.49121e-25	Upregulated	vehicle vs sham
Cacna1e	5605.57	-0.188855	0.144337	1.30843	0.190726	0.28844	Notsignificant	vehicle vs sham
Cacna1b	2561.51	-0.158027	0.139209	1.13517	0.256303	0.365779	Notsignificant	vehicle vs sham
Trmt10a	224.638	0.661234	0.139595	-4.7368	2.17118e-06	1.0795e-05	Upregulated	vehicle vs sham
Etv1	2550.9	0.397289	0.0943913	-4.20895	2.56556e-05	0.000104709	Notsignificant	vehicle vs sham
Kifc2	16701.4	-0.661802	0.0700111	9.45281	3.29851e-21	1.38174e-19	Downregulated	vehicle vs sham
Psap	77614.8	-0.341631	0.0985584	3.46628	0.00052771	0.00166365	Notsignificant	vehicle vs sham
Ikbkg	1480.92	-0.0200376	0.069972	0.286366	0.774598	0.840194	Notsignificant	vehicle vs sham
Pax2	3.29041	0.0745475	0.867335	-0.08595	0.931506	0.954937	Notsignificant	vehicle vs sham
Wars2	186.98	0.501782	0.12764	-3.93122	8.45165e-05	0.000311431	Upregulated	vehicle vs sham
Atn1	273.145	-0.55106	0.192846	2.85751	0.00426973	0.010863	Downregulated	vehicle vs sham
Phb2	2424.19	-0.467258	0.0813543	5.74349	9.2744e-09	7.00352e-08	Notsignificant	vehicle vs sham
Ptpn6	240.355	1.51802	0.198432	-7.65004	2.00917e-14	3.57484e-13	Upregulated	vehicle vs sham
Eno2	33760.2	-0.241283	0.0857814	2.81277	0.00491174	0.0123184	Notsignificant	vehicle vs sham
Emg1	1071.64	0.000991674	0.0951753	-0.0104194	0.991687	0.994736	Notsignificant	vehicle vs sham
Lpcat3	707.113	0.111319	0.093327	-1.19278	0.232955	0.33926	Notsignificant	vehicle vs sham
Atp6v1f	3404.08	0.179285	0.100531	-1.78338	0.0745243	0.132035	Notsignificant	vehicle vs sham
Il12b	0.656354	1.6792	2.10508	-0.79769	0.42505	NA	NA	vehicle vs sham
Clcn5	559.93	0.449282	0.138518	-3.24348	0.00118077	0.00344391	Notsignificant	vehicle vs sham
Clcn3	7338.63	-0.134467	0.0701172	1.91774	0.0551438	0.102067	Notsignificant	vehicle vs sham
Hif3a	334.992	-1.48253	0.186027	7.96943	1.59408e-15	3.28385e-14	Downregulated	vehicle vs sham
Gpx6	39.3866	2.02652	0.35669	-5.68145	1.3356e-08	9.78707e-08	Upregulated	vehicle vs sham
Gpx5	0	NA	NA	NA	NA	NA	NA	vehicle vs sham
Pde1c	507.854	0.168882	0.191614	-0.881366	0.378119	0.496598	Notsignificant	vehicle vs sham
Utp20	505.295	0.169647	0.130826	-1.29674	0.194719	0.293354	Notsignificant	vehicle vs sham
Spic	1.04825	3.32824	1.7591	-1.89201	0.0584893	0.10724	Notsignificant	vehicle vs sham
9330159F19Rik	2593.65	-0.0669298	0.0922758	0.725323	0.468254	0.583638	Notsignificant	vehicle vs sham
Cul3	6695.02	-0.520824	0.0650277	8.00927	1.15393e-15	2.41215e-14	Downregulated	vehicle vs sham
Sst	7343.53	-0.339933	0.0597977	5.68472	1.31028e-08	9.62799e-08	Notsignificant	vehicle vs sham
Il11	9.89455	0.0331514	0.503343	-0.0658624	0.947487	0.965531	Notsignificant	vehicle vs sham
Large1	4373.38	-0.325504	0.111504	2.9192	0.00350932	0.00912157	Notsignificant	vehicle vs sham
Ddx56	1265.21	-0.107604	0.0839822	1.28127	0.2001	0.299931	Notsignificant	vehicle vs sham
Tmed4	2794.28	-0.148253	0.076765	1.93126	0.0534515	0.099349	Notsignificant	vehicle vs sham
Col26a1	93.5732	0.899394	0.217154	-4.14174	3.44685e-05	0.000136896	Upregulated	vehicle vs sham
Bid	480.58	-0.343935	0.136832	2.51356	0.0119521	0.0270864	Notsignificant	vehicle vs sham
Ralb	626.159	0.18603	0.0981349	-1.89565	0.0580057	0.106502	Notsignificant	vehicle vs sham
Ppp1cc	6468.76	-0.676368	0.0760212	8.8971	5.73267e-19	1.80996e-17	Downregulated	vehicle vs sham
Dnajb11	2179.15	-0.127543	0.0639539	1.99429	0.0461198	0.0875027	Notsignificant	vehicle vs sham
Tbccd1	586.227	0.00414816	0.0892816	-0.0464615	0.962942	0.976305	Notsignificant	vehicle vs sham
Clec11a	157.516	0.389664	0.164091	-2.37468	0.017564	0.0378877	Notsignificant	vehicle vs sham
Zfp324	294.398	0.519913	0.127692	-4.07161	4.66902e-05	0.00018055	Upregulated	vehicle vs sham
Gab2	1141.03	-0.587402	0.133082	4.41382	1.01561e-05	4.47272e-05	Downregulated	vehicle vs sham
Coro1c	2976.01	-0.402244	0.0863145	4.66021	3.15893e-06	1.52155e-05	Notsignificant	vehicle vs sham
Tax1bp1	6464.47	-0.0605171	0.0585115	1.03428	0.301007	0.415397	Notsignificant	vehicle vs sham
Psg17	1.39526	-1.71271	1.42635	1.20076	0.229843	0.33574	Notsignificant	vehicle vs sham
Psg19	0.113251	-1.06021	3.53381	0.300019	0.764163	NA	NA	vehicle vs sham
Ctse	12.6418	1.70007	0.689686	-2.465	0.0137015	0.0305818	Upregulated	vehicle vs sham
Ndrg2	36658.8	0.52059	0.150497	-3.45914	0.000541897	0.00170308	Upregulated	vehicle vs sham
Mettl17	372.68	0.0876435	0.136929	-0.640067	0.522129	0.633859	Notsignificant	vehicle vs sham
Arhgef40	683.096	0.428454	0.0982018	-4.36299	1.28294e-05	5.54335e-05	Notsignificant	vehicle vs sham
Pnpla6	1367.04	0.14888	0.101446	-1.46759	0.142217	0.227103	Notsignificant	vehicle vs sham
Mcoln1	2052.42	-0.226262	0.0781974	2.89347	0.00381014	0.0098231	Notsignificant	vehicle vs sham
Arhgef18	1521.93	-0.0232235	0.0932564	0.249029	0.803339	0.862332	Notsignificant	vehicle vs sham
Pkn2	953.282	0.184086	0.155769	-1.18179	0.23729	0.344359	Notsignificant	vehicle vs sham
Cd33	422.707	0.332004	0.136267	-2.43642	0.0148334	0.0327617	Notsignificant	vehicle vs sham
Etfb	118.09	0.568688	0.210053	-2.70736	0.00678205	0.016376	Upregulated	vehicle vs sham
Nkg7	3.21009	4.97897	1.3315	-3.73936	0.000184489	0.000639402	Upregulated	vehicle vs sham
Stxbp2	670.133	0.154897	0.147827	-1.04782	0.294721	0.408313	Notsignificant	vehicle vs sham
Pcp2	2.05224	-0.118588	1.06975	0.110856	0.91173	0.941461	Notsignificant	vehicle vs sham
Sgce	1215.73	0.752779	0.0991002	-7.59614	3.05098e-14	5.27415e-13	Upregulated	vehicle vs sham
Chn2	1755.9	0.0538998	0.120871	-0.445929	0.655649	0.748509	Notsignificant	vehicle vs sham
Wwox	962.042	-0.372444	0.105486	3.53073	0.000414412	0.00133807	Notsignificant	vehicle vs sham
Slbp	1130.06	-0.48694	0.117628	4.13967	3.47812e-05	0.000138035	Notsignificant	vehicle vs sham
Tyr	5.12218	-1.15819	0.758673	1.52659	0.126862	0.206662	Notsignificant	vehicle vs sham
Ghrhr	0.247628	-1.79304	3.51598	0.509968	0.610074	NA	NA	vehicle vs sham
Aqp1	346.364	2.41787	0.777957	-3.10798	0.00188373	0.00522085	Upregulated	vehicle vs sham
Arid3b	142.24	0.633645	0.199297	-3.1794	0.00147579	0.00420919	Upregulated	vehicle vs sham
Cnn2	294.662	0.849873	0.155492	-5.46571	4.61066e-08	3.09387e-07	Upregulated	vehicle vs sham
Polr2e	1955.88	-0.303002	0.0683127	4.43551	9.18542e-06	4.0756e-05	Notsignificant	vehicle vs sham
Abca13	7.74082	1.4432	0.623724	-2.31384	0.0206765	0.0435683	Upregulated	vehicle vs sham
Myo9b	797.629	0.357218	0.1473	-2.4251	0.0153043	0.0336824	Notsignificant	vehicle vs sham
Hdac9	1022.12	0.702633	0.112405	-6.25088	4.08137e-10	3.82269e-09	Upregulated	vehicle vs sham
Ly9	112.865	3.59923	0.387112	-9.29765	1.43585e-20	5.56557e-19	Upregulated	vehicle vs sham
Cd244a	4.13724	0.861644	1.10805	-0.777622	0.436792	0.553335	Notsignificant	vehicle vs sham
Adgre1	296.528	2.39708	0.202471	-11.8391	2.45025e-32	3.38581e-30	Upregulated	vehicle vs sham
Mtfp1	1691.9	0.268141	0.0951102	-2.81926	0.00481343	0.0121061	Notsignificant	vehicle vs sham
Rab23	1087.76	0.139355	0.0778503	-1.79004	0.073447	0.130453	Notsignificant	vehicle vs sham
Rab11a	3930	0.3438	0.0926898	-3.70915	0.000207954	0.000713638	Notsignificant	vehicle vs sham
Eif2b2	1466.6	-0.485832	0.0807347	6.01763	1.76989e-09	1.48632e-08	Notsignificant	vehicle vs sham
Dlst	5163.97	-0.243241	0.0663352	3.66684	0.000245563	0.000830645	Notsignificant	vehicle vs sham
Pgf	103.351	0.71042	0.201138	-3.53201	0.000412418	0.00133236	Upregulated	vehicle vs sham
Ulk2	3442.01	0.422335	0.0899784	-4.69373	2.68263e-06	1.31294e-05	Notsignificant	vehicle vs sham
Ccl24	6.11025	0.10758	0.68692	-0.156613	0.87555	0.915179	Notsignificant	vehicle vs sham
Dgkq	374.117	0.553123	0.157705	-3.50734	0.000452618	0.00144794	Upregulated	vehicle vs sham
Tmed11	0	NA	NA	NA	NA	NA	NA	vehicle vs sham
Grap	151.601	0.493483	0.145115	-3.40065	0.00067227	0.00207122	Notsignificant	vehicle vs sham
Pou1f1	0.75587	-0.862194	2.14122	0.402665	0.687195	NA	NA	vehicle vs sham
Chmp2b	2827.61	-0.401137	0.0635819	6.30898	2.80887e-10	2.72065e-09	Notsignificant	vehicle vs sham
Plod3	840.781	0.147327	0.100326	-1.46849	0.141972	0.226817	Notsignificant	vehicle vs sham
Ap1s1	10750.6	-0.0716129	0.0775402	0.923558	0.355716	0.47401	Notsignificant	vehicle vs sham
Mapk13	18.1969	-0.121891	0.372799	0.326961	0.743698	0.817326	Notsignificant	vehicle vs sham
Srpk1	1565.26	0.614639	0.11214	-5.48101	4.22907e-08	2.85788e-07	Upregulated	vehicle vs sham
Pax3	0.117824	-1.06021	3.53381	0.300019	0.764163	NA	NA	vehicle vs sham
Lbr	413.295	-0.265053	0.114357	2.31777	0.0204618	0.0431715	Notsignificant	vehicle vs sham
Crabp2	131.171	0.139468	0.182354	-0.764823	0.444377	0.560609	Notsignificant	vehicle vs sham
Nes	265.158	0.593611	0.189074	-3.13957	0.00169196	0.00475616	Upregulated	vehicle vs sham
Bcan	6868.4	-0.0259961	0.0758062	0.342928	0.731653	0.808542	Notsignificant	vehicle vs sham
Hapln2	815.899	0.142713	0.137659	-1.03672	0.299868	0.414178	Notsignificant	vehicle vs sham
Prcc	1802.48	-0.42125	0.0787349	5.35023	8.78404e-08	5.61335e-07	Notsignificant	vehicle vs sham
Rrnad1	477.432	0.0370097	0.143715	-0.257521	0.796777	0.857503	Notsignificant	vehicle vs sham
Hdgf	6314.4	-0.240461	0.0532302	4.51738	6.2609e-06	2.85232e-05	Notsignificant	vehicle vs sham
Slc25a18	2910.28	0.706772	0.114972	-6.14735	7.87859e-10	7.04143e-09	Upregulated	vehicle vs sham
Thop1	1598.23	-0.361868	0.0658823	5.49264	3.95964e-08	2.68519e-07	Notsignificant	vehicle vs sham
Apba3	466.6	0.148896	0.114904	-1.29584	0.195032	0.293762	Notsignificant	vehicle vs sham
Matk	3397.68	0.123927	0.0812649	-1.52498	0.127265	0.207207	Notsignificant	vehicle vs sham
Pias4	832.648	-0.258999	0.0957048	2.70623	0.0068052	0.0164226	Notsignificant	vehicle vs sham
Map2k1	12657.8	-0.416172	0.0546958	7.60885	2.76551e-14	4.81194e-13	Notsignificant	vehicle vs sham
Sgta	5172.74	-0.410305	0.0731123	5.61198	2.00027e-08	1.42408e-07	Notsignificant	vehicle vs sham
Nmrk2	4.69147	-0.659186	0.833104	0.791241	0.428803	0.545913	Notsignificant	vehicle vs sham
Tmem242	1913.89	0.0425151	0.09455	-0.449658	0.652957	0.746237	Notsignificant	vehicle vs sham
Dtx2	284.129	-0.00133741	0.146432	0.00913334	0.992713	0.995413	Notsignificant	vehicle vs sham
Zp3	2.47502	1.96101	1.20663	-1.62519	0.104123	0.175476	Notsignificant	vehicle vs sham
Hspb1	408.742	0.368117	0.159515	-2.30772	0.0210144	0.044201	Notsignificant	vehicle vs sham
Rasa4	185.722	0.877208	0.176623	-4.96656	6.81497e-07	3.70144e-06	Upregulated	vehicle vs sham
Syt5	7671.4	-0.407434	0.075854	5.37129	7.81758e-08	5.03716e-07	Notsignificant	vehicle vs sham
Hnrnpa2b1	11753.2	0.483739	0.0695588	-6.95439	3.54095e-12	4.58341e-11	Notsignificant	vehicle vs sham
Fxyd4	3.59689	2.22263	0.983768	-2.25931	0.0238642	0.0494095	Upregulated	vehicle vs sham
Ccdc130	358.554	-0.185704	0.129036	1.43917	0.150103	0.237646	Notsignificant	vehicle vs sham
Mri1	326.216	-0.214561	0.104212	2.05889	0.0395044	0.0765275	Notsignificant	vehicle vs sham
Prkacb	22904.7	-0.215632	0.0729557	2.95566	0.00311999	0.00822109	Notsignificant	vehicle vs sham
Sgsh	159.596	0.991365	0.157148	-6.30846	2.8182e-10	2.72845e-09	Upregulated	vehicle vs sham
Chd5	5550.78	0.100999	0.123517	-0.817694	0.413532	0.531816	Notsignificant	vehicle vs sham
Cstb	992.688	-0.213916	0.122655	1.74404	0.0811519	0.141876	Notsignificant	vehicle vs sham
Sh2b2	394.677	-1.23169	0.11668	10.5561	4.76098e-26	3.53009e-24	Downregulated	vehicle vs sham
Pex5	1651.34	-0.202562	0.0743748	2.72352	0.00645897	0.015667	Notsignificant	vehicle vs sham
Jkamp	1514.95	0.343596	0.103184	-3.32994	0.000868656	0.00260536	Notsignificant	vehicle vs sham
Cd44	243.887	1.57177	0.244511	-6.42825	1.29083e-10	1.31998e-09	Upregulated	vehicle vs sham
Slc1a2	73188.5	-0.175602	0.0714727	2.45692	0.0140135	0.0311835	Notsignificant	vehicle vs sham
Eif2ak4	629.084	-0.0699349	0.108859	0.642434	0.520591	0.632389	Notsignificant	vehicle vs sham
Wdr1	4562.7	0.0408485	0.0812702	-0.502626	0.615227	0.715748	Notsignificant	vehicle vs sham
Slc2a9	55.8463	0.110451	0.248333	-0.444772	0.656485	0.749061	Notsignificant	vehicle vs sham
Ccn4	51.3553	0.379887	0.293669	-1.29359	0.195807	0.294763	Notsignificant	vehicle vs sham
Ndrg1	3588.72	0.658147	0.119604	-5.5027	3.74017e-08	2.54041e-07	Upregulated	vehicle vs sham
4930550C14Rik	19.4632	0.473018	0.381107	-1.24117	0.214543	0.317289	Notsignificant	vehicle vs sham
Man2b1	2192.8	0.101786	0.12577	-0.809297	0.418345	0.536223	Notsignificant	vehicle vs sham
Klf5	404.787	-0.372969	0.180801	2.06287	0.0391254	0.0758554	Notsignificant	vehicle vs sham
Wdr83	665.647	0.274365	0.102512	-2.67642	0.00744135	0.0177884	Notsignificant	vehicle vs sham
Prdx2	6681.29	0.0748033	0.0996078	-0.750978	0.452666	0.568671	Notsignificant	vehicle vs sham
Polr2a	2960.67	-0.88404	0.117094	7.54982	4.35851e-14	7.35519e-13	Downregulated	vehicle vs sham
Shbg	0.69087	2.73746	2.2696	-1.20614	0.227763	NA	NA	vehicle vs sham
Senp3	2514.97	-0.187112	0.0622775	3.0045	0.00266021	0.00712515	Notsignificant	vehicle vs sham
Corin	27.2081	1.84157	0.392475	-4.69219	2.70297e-06	1.32228e-05	Upregulated	vehicle vs sham
Plekha8	484.512	0.301455	0.115493	-2.61016	0.00905004	0.0211632	Notsignificant	vehicle vs sham
G6pc2	0.588032	-1.88044	2.13376	0.881283	0.378165	NA	NA	vehicle vs sham
Spc25	38.4069	0.0638705	0.281829	-0.226629	0.820712	0.875931	Notsignificant	vehicle vs sham
Dnah2	112.756	0.937465	0.210027	-4.46355	8.06144e-06	3.60621e-05	Upregulated	vehicle vs sham
Ripk4	73.5009	-0.153927	0.211276	0.72856	0.466271	0.581814	Notsignificant	vehicle vs sham
Ufd1	3573.2	-0.747162	0.0774096	9.65205	4.81819e-22	2.24849e-20	Downregulated	vehicle vs sham
Zfp287	435.623	-0.13916	0.102867	1.35282	0.176112	0.270576	Notsignificant	vehicle vs sham
Prlr	614.224	2.0908	0.219423	-9.52861	1.59408e-21	6.88075e-20	Upregulated	vehicle vs sham
Letm1	4113.37	-0.504024	0.0687768	7.3284	2.32923e-13	3.5659e-12	Downregulated	vehicle vs sham
Ubqln1	8647.96	-0.339523	0.0629118	5.3968	6.78386e-08	4.42146e-07	Notsignificant	vehicle vs sham
Fgfr4	3.88382	0.365749	0.854554	-0.428	0.668651	0.758875	Notsignificant	vehicle vs sham
Cadm3	14563	-0.276035	0.0918462	3.00541	0.00265225	0.0071074	Notsignificant	vehicle vs sham
Fcer1a	2.0379	0.539683	1.28551	-0.419819	0.674617	0.763163	Notsignificant	vehicle vs sham
Txn2	4006.35	-0.0133498	0.0648043	0.206001	0.83679	0.88746	Notsignificant	vehicle vs sham
Casp14	0	NA	NA	NA	NA	NA	NA	vehicle vs sham
Slc1a6	452.016	-0.183004	0.154064	1.18784	0.234895	0.341502	Notsignificant	vehicle vs sham
Slc1a3	19972.1	0.238167	0.0735936	-3.23625	0.00121113	0.00352281	Notsignificant	vehicle vs sham
Crbn	2635.71	-0.160553	0.0797458	2.0133	0.0440826	0.0841627	Notsignificant	vehicle vs sham
Il5ra	1.40944	-0.724211	1.66754	0.4343	0.664071	0.755085	Notsignificant	vehicle vs sham
Msh6	736.043	-0.0216998	0.109705	0.197801	0.843201	0.892381	Notsignificant	vehicle vs sham
Fbxo11	4863.11	-0.355754	0.0831565	4.27813	1.88473e-05	7.89975e-05	Notsignificant	vehicle vs sham
Mlxipl	58.7433	1.54798	0.321764	-4.81091	1.50242e-06	7.66149e-06	Upregulated	vehicle vs sham
Tbl2	951	-0.218478	0.108602	2.01173	0.0442488	0.0843893	Notsignificant	vehicle vs sham
Bud23	879.803	-0.155629	0.102144	1.52363	0.1276	0.20769	Notsignificant	vehicle vs sham
Nid1	423.103	0.92474	0.171265	-5.39946	6.68402e-08	4.36148e-07	Upregulated	vehicle vs sham
Mcm5	250.142	-0.414271	0.15236	2.71903	0.00654741	0.0158599	Notsignificant	vehicle vs sham
Hmox1	367.707	0.458456	0.232065	-1.97555	0.0482063	0.0909021	Notsignificant	vehicle vs sham
Mprip	10785.9	-0.566657	0.102904	5.50667	3.65684e-08	2.48777e-07	Downregulated	vehicle vs sham
Cic	4042.1	-0.379849	0.127555	2.97791	0.00290218	0.0077015	Notsignificant	vehicle vs sham
Pafah1b3	464.226	0.673963	0.16525	-4.07844	4.53379e-05	0.0001758	Upregulated	vehicle vs sham
Il27ra	11.9838	1.86912	0.566379	-3.30012	0.000966438	0.00287031	Upregulated	vehicle vs sham
Prkaca	7229.98	-0.221603	0.0802936	2.75991	0.00578175	0.014225	Notsignificant	vehicle vs sham
Asf1b	52.3627	-1.22439	0.233259	5.24907	1.5287e-07	9.36377e-07	Downregulated	vehicle vs sham
Myl10	0.119892	0.382461	3.53381	-0.108229	0.913814	NA	Notsignificant	vehicle vs sham
Ddx39	513.557	-0.240599	0.101884	2.3615	0.0182011	0.0390482	Notsignificant	vehicle vs sham
Dnajb1	3352.56	-0.249307	0.0862287	2.89123	0.00383736	0.00988249	Notsignificant	vehicle vs sham
Msh4	1.45354	-1.42746	1.48422	0.961755	0.336173	0.453802	Notsignificant	vehicle vs sham
Usp40	427.974	0.282666	0.1648	-1.71521	0.0863073	0.149574	Notsignificant	vehicle vs sham
Evx1	0	NA	NA	NA	NA	NA	NA	vehicle vs sham
Kbtbd4	419.981	-0.42933	0.114371	3.75385	0.000174142	0.000606007	Notsignificant	vehicle vs sham
Celf1	6486.79	-0.346309	0.107744	3.21417	0.00130821	0.00377936	Notsignificant	vehicle vs sham
Ndufs3	4515.53	-0.455453	0.0799023	5.70013	1.19719e-08	8.84895e-08	Notsignificant	vehicle vs sham
Por	3686.07	-0.512092	0.0645534	7.93284	2.14182e-15	4.31201e-14	Downregulated	vehicle vs sham
Igf1r	1851.02	-0.29347	0.121413	2.41712	0.0156439	0.0342915	Notsignificant	vehicle vs sham
Insr	1822.69	-0.368955	0.0910853	4.05065	5.10747e-05	0.000196434	Notsignificant	vehicle vs sham
Fcer2a	10.5345	-1.48271	0.54862	2.70262	0.00687954	0.0165682	Downregulated	vehicle vs sham
Cyp2a5	15.1992	1.58731	0.482915	-3.28694	0.00101283	0.00299305	Upregulated	vehicle vs sham
Atp4a	22.9034	0.243599	0.363787	-0.669621	0.503099	0.616809	Notsignificant	vehicle vs sham
Trim28	5138.29	-0.779905	0.078717	9.9077	3.85402e-23	1.981e-21	Downregulated	vehicle vs sham
Ube2m	5685.59	-0.25997	0.0688234	3.77735	0.000158504	0.000555862	Notsignificant	vehicle vs sham
Adcy9	1170.94	-0.895608	0.189264	4.73206	2.22248e-06	1.10218e-05	Downregulated	vehicle vs sham
Mef2c	14264.2	-0.651202	0.075421	8.63423	5.91252e-18	1.66647e-16	Downregulated	vehicle vs sham
Ctr9	1831.05	0.236851	0.0724496	-3.26918	0.00107859	0.00317155	Notsignificant	vehicle vs sham
Eif4g2	22024	0.285904	0.0466203	-6.1326	8.64569e-10	7.65309e-09	Notsignificant	vehicle vs sham
Mrvi1	108.332	1.28452	0.22573	-5.6905	1.26664e-08	9.32348e-08	Upregulated	vehicle vs sham
Pcyt1a	1483.44	-0.2299	0.0737785	3.11609	0.00183268	0.0050953	Notsignificant	vehicle vs sham
Zfp592	1035.88	-0.181781	0.13495	1.34702	0.177974	0.272741	Notsignificant	vehicle vs sham
Psmd4	5060.6	-0.535107	0.0582572	9.18525	4.10568e-20	1.50896e-18	Downregulated	vehicle vs sham
Tmod4	15.27	-0.400987	0.453783	0.883654	0.376883	0.495302	Notsignificant	vehicle vs sham
Insrr	15.3146	1.14707	0.488155	-2.34981	0.0187831	0.040131	Upregulated	vehicle vs sham
Cabp5	2.24678	-0.848715	1.08732	0.780554	0.435065	0.551608	Notsignificant	vehicle vs sham
Snx6	1565.51	0.50016	0.0991476	-5.0446	4.54475e-07	2.55312e-06	Upregulated	vehicle vs sham
Mthfd2	343.697	0.600317	0.104554	-5.7417	9.37301e-09	7.07046e-08	Upregulated	vehicle vs sham
Kit	1117.15	0.0759713	0.132509	-0.57333	0.566421	0.674696	Notsignificant	vehicle vs sham
Tomm40l	589.884	0.727307	0.130969	-5.55327	2.80381e-08	1.94666e-07	Upregulated	vehicle vs sham
Nr1i3	4.35602	-1.43646	0.81792	1.75624	0.0790482	0.138734	Notsignificant	vehicle vs sham
Apoa2	40.4106	0.207353	0.334361	-0.620146	0.535162	0.645592	Notsignificant	vehicle vs sham
Pan2	455.341	-0.106957	0.166765	0.641362	0.521287	0.633017	Notsignificant	vehicle vs sham
Cs	10740.5	-0.222003	0.0634686	3.49783	0.000469052	0.00149557	Notsignificant	vehicle vs sham
Ampd3	945.662	0.595464	0.110155	-5.40571	6.4553e-08	4.22154e-07	Upregulated	vehicle vs sham
Bcas2	2681.78	-0.331163	0.11042	2.99911	0.0027077	0.0072405	Notsignificant	vehicle vs sham
Sh2d1a	2.81398	0.65289	1.30596	-0.499932	0.617123	0.716911	Notsignificant	vehicle vs sham
Ctcf	2986.38	-0.351448	0.0625192	5.62144	1.89378e-08	1.35188e-07	Notsignificant	vehicle vs sham
Pard6a	983.975	-0.708004	0.0823687	8.59554	8.28724e-18	2.28938e-16	Downregulated	vehicle vs sham
Agrp	23.9905	1.7691	0.656396	-2.69518	0.00703511	0.0169084	Upregulated	vehicle vs sham
Pvalb	1709.09	-0.261842	0.0929275	2.8177	0.00483695	0.0121552	Notsignificant	vehicle vs sham
Tfap4	103.72	-0.185221	0.160286	1.15556	0.247859	0.356333	Notsignificant	vehicle vs sham
Ranbp1	1039.41	-0.0544214	0.119681	0.454722	0.64931	0.743826	Notsignificant	vehicle vs sham
Cd247	6.44752	2.61053	0.85941	-3.03759	0.0023848	0.00645986	Upregulated	vehicle vs sham
Rfx5	481.332	-0.127138	0.101407	1.25374	0.209936	0.311797	Notsignificant	vehicle vs sham
Psmb4	5826.25	-0.277631	0.0985217	2.81797	0.00483285	0.0121463	Notsignificant	vehicle vs sham
Mmp8	6.32932	2.12493	1.01673	-2.08997	0.0366209	0.071692	Notsignificant	vehicle vs sham
Slc30a4	3462.5	-0.599708	0.0627756	9.5532	1.25753e-21	5.50624e-20	Downregulated	vehicle vs sham
Sqor	269.727	1.18655	0.182176	-6.5132	7.35668e-11	7.78856e-10	Upregulated	vehicle vs sham
Bloc1s6	1740.3	-0.418905	0.0716989	5.84256	5.14043e-09	4.02015e-08	Notsignificant	vehicle vs sham
Metap1	1469.73	-0.184897	0.0795758	2.32353	0.0201509	0.0426422	Notsignificant	vehicle vs sham
Gpr108	956.94	0.285173	0.0714754	-3.98981	6.61272e-05	0.000249192	Notsignificant	vehicle vs sham
Tnfsf14	1.3232	2.82686	1.54058	-1.83493	0.0665153	0.11974	Notsignificant	vehicle vs sham
Gata6	2.42826	-0.540693	1.0754	0.502783	0.615117	0.715714	Notsignificant	vehicle vs sham
Rsl1d1	2832.92	-0.738636	0.0951096	7.76616	8.09016e-15	1.51548e-13	Downregulated	vehicle vs sham
Cnga2	11.5111	-1.7466	0.530133	3.29465	0.00098546	0.00292192	Downregulated	vehicle vs sham
Apc	7493.59	-0.252087	0.0844015	2.98676	0.00281951	0.00749803	Notsignificant	vehicle vs sham
Reep5	15358.8	-0.000966524	0.0711326	0.0135876	0.989159	0.99322	Notsignificant	vehicle vs sham
Ergic3	4393.96	0.0585961	0.0962276	-0.608932	0.54257	0.652383	Notsignificant	vehicle vs sham
Uqcc1	2481.34	-0.0265042	0.067335	0.393618	0.693863	0.778666	Notsignificant	vehicle vs sham
Spo11	10.021	0.762693	0.687985	-1.10859	0.267607	0.378635	Notsignificant	vehicle vs sham
Ncoa2	3459.36	-0.438647	0.0918093	4.77781	1.77217e-06	8.92798e-06	Notsignificant	vehicle vs sham
Prl4a1	0	NA	NA	NA	NA	NA	NA	vehicle vs sham
Trh	1195.74	1.50548	0.655454	-2.29685	0.0216273	0.0452982	Upregulated	vehicle vs sham
Nr2c2	917.225	0.043788	0.147434	-0.297001	0.766466	0.834334	Notsignificant	vehicle vs sham
Nr2c1	440.091	-0.0734736	0.119596	0.614346	0.538987	0.648992	Notsignificant	vehicle vs sham
Smpd4	1086.76	-0.682963	0.157721	4.33018	1.48986e-05	6.35355e-05	Downregulated	vehicle vs sham
Pex1	520.776	0.134578	0.102964	-1.30704	0.191198	0.28901	Notsignificant	vehicle vs sham
Otx1	179.558	-0.107083	0.159286	0.672268	0.501413	0.61538	Notsignificant	vehicle vs sham
Kctd20	2275.82	0.0304239	0.0762577	-0.398962	0.689921	0.77516	Notsignificant	vehicle vs sham
Itgae	12.6327	0.873833	0.464643	-1.88066	0.0600188	0.109613	Notsignificant	vehicle vs sham
Ctns	540.156	-0.0478194	0.0936058	0.510859	0.60945	0.711149	Notsignificant	vehicle vs sham
P2rx5	38.3808	0.600224	0.281305	-2.13371	0.0328661	0.0652996	Notsignificant	vehicle vs sham
Shpk	174.194	-0.056812	0.145193	0.391286	0.695586	0.779864	Notsignificant	vehicle vs sham
Trpv1	5.63437	-0.799454	0.702727	1.13764	0.255269	0.364572	Notsignificant	vehicle vs sham
Ephb3	428.362	0.428992	0.15289	-2.80588	0.00501794	0.012536	Notsignificant	vehicle vs sham
Tuft1	147.308	0.419225	0.153835	-2.72516	0.00642705	0.0156038	Notsignificant	vehicle vs sham
Rcn1	1490.32	1.31651	0.0948807	-13.8755	8.92239e-44	2.63706e-41	Upregulated	vehicle vs sham
Dnase1	80.9624	1.14351	0.209782	-5.45096	5.00975e-08	3.33984e-07	Upregulated	vehicle vs sham
Trap1	2253.63	0.140835	0.0738815	-1.90623	0.0566201	0.104336	Notsignificant	vehicle vs sham
Naa60	2771.62	-0.115712	0.07633	1.51595	0.129533	0.21024	Notsignificant	vehicle vs sham
1700037C18Rik	119.152	0.911445	0.173977	-5.23887	1.61562e-07	9.86808e-07	Upregulated	vehicle vs sham
Ankrd13d	1360.36	0.0304054	0.0771097	-0.394313	0.69335	0.778281	Notsignificant	vehicle vs sham
Tyrp1	5.93277	3.01473	0.904264	-3.3339	0.000856373	0.00257468	Upregulated	vehicle vs sham
Tpr	3585.52	-0.279938	0.0849644	3.29477	0.000985037	0.00292107	Notsignificant	vehicle vs sham
Pdc	0.241638	-1.769	3.51756	0.502904	0.615032	NA	NA	vehicle vs sham
Odr4	1892.36	-0.0670155	0.0705547	0.949837	0.342195	0.460036	Notsignificant	vehicle vs sham
Prg4	681.919	-0.453041	0.370286	1.22349	0.221145	0.324998	Notsignificant	vehicle vs sham
Dhx34	341.83	0.140154	0.110757	-1.26542	0.205719	0.306798	Notsignificant	vehicle vs sham
Kptn	524.6	0.493642	0.118323	-4.17199	3.01954e-05	0.000121421	Notsignificant	vehicle vs sham
Napa	9218.98	-0.35749	0.0566918	6.30585	2.86624e-10	2.77118e-09	Notsignificant	vehicle vs sham
Sra1	1305.74	0.0454764	0.0749296	-0.606922	0.543903	0.653801	Notsignificant	vehicle vs sham
Calcoco2	3.53586	0.421047	0.852257	-0.494038	0.62128	0.720442	Notsignificant	vehicle vs sham
Atp5g1	4967.43	-0.0294761	0.0630043	0.467842	0.639897	0.736254	Notsignificant	vehicle vs sham
Snf8	2077.92	-0.119607	0.0698184	1.71312	0.0866911	0.150154	Notsignificant	vehicle vs sham
Tbcb	2643.99	-0.170679	0.100151	1.70422	0.0883408	0.1525	Notsignificant	vehicle vs sham
Inpp5k	1791.42	-0.81491	0.0675848	12.0576	1.76856e-33	2.66914e-31	Downregulated	vehicle vs sham
Crkl	2561.11	-0.229056	0.0786028	2.91409	0.00356728	0.00925085	Notsignificant	vehicle vs sham
Upk3bl	3.29749	2.07856	1.17493	-1.7691	0.0768777	0.135573	Notsignificant	vehicle vs sham
Eps8l1	151.832	-0.143029	0.525592	0.272129	0.785523	0.848998	Notsignificant	vehicle vs sham
Clint1	2159.61	-0.050341	0.0652569	0.771429	0.440453	0.556979	Notsignificant	vehicle vs sham
Prss16	9.508	0.784454	0.60016	-1.30708	0.191187	0.28901	Notsignificant	vehicle vs sham
Cdkal1	345.898	0.478061	0.10907	-4.38307	1.17018e-05	5.10367e-05	Notsignificant	vehicle vs sham
Rhox6	0.123814	-1.06021	3.53381	0.300019	0.764163	NA	NA	vehicle vs sham
5430419D17Rik	4.12459	2.32914	1.04546	-2.22786	0.0258895	0.0530505	Notsignificant	vehicle vs sham
Htra1	8829.58	-0.976536	0.0744348	13.1194	2.55111e-39	5.59667e-37	Downregulated	vehicle vs sham
Zbtb17	1242.24	-0.284311	0.0838252	3.39171	0.000694567	0.0021325	Notsignificant	vehicle vs sham
Clcnkb	1.4189	-0.515974	1.2794	0.403295	0.686732	0.772963	Notsignificant	vehicle vs sham
Fam131c	165.257	0.281467	0.151511	-1.85773	0.0632074	0.11459	Notsignificant	vehicle vs sham
Fblim1	132.279	1.56388	0.304322	-5.1389	2.76354e-07	1.61783e-06	Upregulated	vehicle vs sham
Hspb7	11.6778	-0.455345	0.48916	0.930872	0.35192	0.470169	Notsignificant	vehicle vs sham
Epor	333.363	-0.655876	0.126542	5.18306	2.1827e-07	1.30362e-06	Downregulated	vehicle vs sham
Ccdc159	119.336	0.789618	0.199548	-3.95703	7.58861e-05	0.000282763	Upregulated	vehicle vs sham
Mob1b	1657.07	-0.764455	0.0646283	11.8285	2.78072e-32	3.74517e-30	Downregulated	vehicle vs sham
Atp6v1b1	0.113251	-1.06021	3.53381	0.300019	0.764163	NA	NA	vehicle vs sham
Vax1	60.2762	0.448607	0.277621	-1.6159	0.106117	0.178159	Notsignificant	vehicle vs sham
Atp6v1b2	33324.4	-0.413137	0.0582506	7.09241	1.31795e-12	1.81176e-11	Notsignificant	vehicle vs sham
Eps15l1	1874.8	-0.745543	0.0976199	7.6372	2.21998e-14	3.92369e-13	Downregulated	vehicle vs sham
Tep1	152.31	1.3661	0.15386	-8.87884	6.75624e-19	2.1112e-17	Upregulated	vehicle vs sham
Ttc5	1098.89	0.517139	0.11507	-4.49414	6.98522e-06	3.15394e-05	Upregulated	vehicle vs sham
Osgep	710.743	1.0249	0.0930108	-11.0192	3.08858e-28	2.90819e-26	Upregulated	vehicle vs sham
Aamp	5102.48	-0.00204467	0.0597015	0.0342482	0.972679	0.98242	Notsignificant	vehicle vs sham
Tmbim1	1668.66	0.368076	0.0953626	-3.85976	0.000113499	0.000408398	Notsignificant	vehicle vs sham
Arpc2	8755.37	-0.524615	0.0639064	8.20911	2.22839e-16	5.14318e-15	Downregulated	vehicle vs sham
Kmt2b	1277.6	-0.28766	0.206829	1.39081	0.164284	0.255815	Notsignificant	vehicle vs sham
Zbtb32	48.8548	-0.920792	0.251143	3.66641	0.000245982	0.00083193	Downregulated	vehicle vs sham
Etv2	0	NA	NA	NA	NA	NA	NA	vehicle vs sham
Upk1a	26.3307	-1.86728	0.377022	4.95269	7.31943e-07	3.95424e-06	Downregulated	vehicle vs sham
Tmem147	2137.82	-0.0776798	0.090072	0.862419	0.388457	0.507264	Notsignificant	vehicle vs sham
Rps9	8906.69	0.146077	0.103113	-1.41667	0.156578	0.245867	Notsignificant	vehicle vs sham
Tfpt	709.542	-0.42947	0.0842954	5.09483	3.49061e-07	2e-06	Notsignificant	vehicle vs sham
Susd2	402.388	0.772581	0.114174	-6.7667	1.31755e-11	1.56228e-10	Upregulated	vehicle vs sham
Ggt5	101.439	0.974577	0.187252	-5.20462	1.94398e-07	1.17389e-06	Upregulated	vehicle vs sham
Ggt1	64.5434	0.81895	0.227042	-3.60705	0.000309702	0.0010248	Upregulated	vehicle vs sham
Crip2	4873.54	-0.218612	0.0627505	3.48383	0.000494292	0.00156771	Notsignificant	vehicle vs sham
Crip1	152.633	0.842595	0.272517	-3.0919	0.00198881	0.00548281	Upregulated	vehicle vs sham
Cbfa2t3	458.861	0.338597	0.164448	-2.05899	0.0394949	0.0765159	Notsignificant	vehicle vs sham
Fbln1	871.121	1.44095	0.30434	-4.73466	2.19424e-06	1.08969e-05	Upregulated	vehicle vs sham
Pgrmc1	16191.3	-0.151793	0.10681	1.42115	0.155272	0.244122	Notsignificant	vehicle vs sham
Gcat	65.7215	-0.195802	0.24628	0.795036	0.426593	0.54413	Notsignificant	vehicle vs sham
Tek	392.153	0.65773	0.213308	-3.08347	0.00204603	0.00562525	Upregulated	vehicle vs sham
Mpl	21.0261	-0.529859	0.347435	1.52506	0.127244	0.207205	Notsignificant	vehicle vs sham
Elovl1	658.568	0.446407	0.123931	-3.60207	0.000315689	0.00104325	Notsignificant	vehicle vs sham
Med8	1007.49	-0.690309	0.0737061	9.36569	7.55546e-21	3.01087e-19	Downregulated	vehicle vs sham
Cdc20	70.0034	-0.939285	0.222521	4.22111	2.43098e-05	9.97781e-05	Downregulated	vehicle vs sham
Adamts4	526.138	1.36215	0.198712	-6.85489	7.13666e-12	8.78358e-11	Upregulated	vehicle vs sham
Nectin4	205.454	-0.70628	0.124886	5.65539	1.55495e-08	1.12933e-07	Downregulated	vehicle vs sham
Pfdn2	3299.16	-0.338354	0.102076	3.31472	0.000917359	0.00273754	Notsignificant	vehicle vs sham
Rnf114	3132.63	-0.534643	0.0723969	7.38489	1.52581e-13	2.39449e-12	Downregulated	vehicle vs sham
C330007P06Rik	1837.15	0.434385	0.0894372	-4.85687	1.19257e-06	6.18972e-06	Notsignificant	vehicle vs sham
Neurl1a	5766.86	-0.307755	0.0627401	4.90524	9.33125e-07	4.94322e-06	Notsignificant	vehicle vs sham
Srm	1708.55	0.0418558	0.0769751	-0.543758	0.586608	0.691465	Notsignificant	vehicle vs sham
Epha2	76.6845	-1.39621	0.245647	5.68383	1.31715e-08	9.66848e-08	Downregulated	vehicle vs sham
Rbm14	802.905	-0.538227	0.0980567	5.48893	4.0437e-08	2.74045e-07	Downregulated	vehicle vs sham
Actn3	39.8438	-1.20004	0.268878	4.46313	8.077e-06	3.61165e-05	Downregulated	vehicle vs sham
A530013C23Rik	5.60244	-1.47192	0.697235	2.11109	0.034765	0.0685697	Notsignificant	vehicle vs sham
Zdhhc24	740.431	-0.128748	0.0894021	1.4401	0.149838	0.237307	Notsignificant	vehicle vs sham
Bbs1	1283.75	0.193093	0.09786	-1.97315	0.0484782	0.0913743	Notsignificant	vehicle vs sham
Slc34a3	3.9869	1.83926	1.01056	-1.82004	0.0687532	0.123143	Notsignificant	vehicle vs sham
Ndor1	171.192	-0.235985	0.154072	1.53166	0.125607	0.204931	Notsignificant	vehicle vs sham
Nsmf	13505.4	-0.213971	0.0846439	2.5279	0.0114748	0.0261271	Notsignificant	vehicle vs sham
Prl7a1	0.0916567	0.382461	3.53381	-0.108229	0.913814	NA	Notsignificant	vehicle vs sham
Prl8a9	0	NA	NA	NA	NA	NA	NA	vehicle vs sham
Pdk1	1664.14	0.166969	0.0772061	-2.16264	0.0305688	0.0613798	Notsignificant	vehicle vs sham
Ptbp1	1135.15	-0.148802	0.0926697	1.60572	0.108335	0.181253	Notsignificant	vehicle vs sham
Mvd	741.385	-0.0663106	0.14222	0.466253	0.641035	0.737042	Notsignificant	vehicle vs sham
Cyba	444.449	1.44885	0.229501	-6.31302	2.73641e-10	2.65773e-09	Upregulated	vehicle vs sham
Itih3	2658.67	0.604707	0.193531	-3.1246	0.00178048	0.00497291	Upregulated	vehicle vs sham
Stimate	827.01	-0.192932	0.0726649	2.6551	0.00792858	0.0188199	Notsignificant	vehicle vs sham
Sfmbt1	1392.69	-0.381091	0.0917855	4.15198	3.29618e-05	0.000131427	Notsignificant	vehicle vs sham
Itih1	0	NA	NA	NA	NA	NA	NA	vehicle vs sham
Ihh	9.02889	-0.613921	0.607641	1.01033	0.312335	0.427943	Notsignificant	vehicle vs sham
Prkag3	2.28631	-1.01126	1.27787	0.791366	0.428731	0.545885	Notsignificant	vehicle vs sham
Cryba2	7.39761	-1.67056	0.629059	2.65565	0.00791554	0.0187941	Downregulated	vehicle vs sham
Atp7b	70.6606	0.759766	0.226339	-3.35676	0.000788624	0.00238889	Upregulated	vehicle vs sham
Defb2	0	NA	NA	NA	NA	NA	NA	vehicle vs sham
Slc4a1	2.46554	1.21278	1.1763	-1.03102	0.302532	0.417096	Notsignificant	vehicle vs sham
Rundc3a	10381.3	-0.0779295	0.0770054	1.012	0.311538	0.427105	Notsignificant	vehicle vs sham
Slc4a3	3788.73	-0.00520821	0.0991545	0.0525262	0.958109	0.973108	Notsignificant	vehicle vs sham
Cdt1	119.479	-1.14634	0.158052	7.25296	4.0777e-13	6.00509e-12	Downregulated	vehicle vs sham
Runx1t1	637.572	0.0712903	0.138776	-0.513707	0.607457	0.709438	Notsignificant	vehicle vs sham
Snai3	13.646	1.40881	0.536363	-2.6266	0.0086242	0.0203057	Upregulated	vehicle vs sham
Aprt	866.654	-0.321432	0.0932078	3.44855	0.000563608	0.00176558	Notsignificant	vehicle vs sham
Gtf2h1	1710.33	-0.366474	0.0680753	5.38336	7.31096e-08	4.73599e-07	Notsignificant	vehicle vs sham
Hfe	327.694	1.25983	0.209214	-6.02171	1.72582e-09	1.45275e-08	Upregulated	vehicle vs sham
Slc5a6	820.68	0.508811	0.0937906	-5.42496	5.7966e-08	3.82249e-07	Upregulated	vehicle vs sham
Tcf23	11.5511	-0.443926	0.489774	0.906389	0.36473	0.482887	Notsignificant	vehicle vs sham
Nphs1	48.9382	-0.468889	0.258617	1.81306	0.0698225	0.12489	Notsignificant	vehicle vs sham
Aplp1	49108.3	-0.247445	0.0572677	4.32084	1.55436e-05	6.6127e-05	Notsignificant	vehicle vs sham
Qrich1	3629.24	-0.904324	0.0710495	12.7281	4.12893e-37	7.98761e-35	Downregulated	vehicle vs sham
P4htm	3514.47	-0.806285	0.0668065	12.069	1.54055e-33	2.34163e-31	Downregulated	vehicle vs sham
Usp19	3772.24	-0.455992	0.109882	4.14985	3.32689e-05	0.000132552	Notsignificant	vehicle vs sham
Pola1	132.192	0.454492	0.154014	-2.95097	0.00316776	0.00834074	Notsignificant	vehicle vs sham
Cdc42	14883.7	-0.098436	0.0897018	1.09737	0.27248	0.384355	Notsignificant	vehicle vs sham
Pknox1	476.679	0.339264	0.124571	-2.72346	0.00646021	0.0156682	Notsignificant	vehicle vs sham
D130043K22Rik	803.876	0.523426	0.132809	-3.94119	8.10769e-05	0.000300107	Upregulated	vehicle vs sham
Gmnn	177.565	-0.143803	0.167623	0.857898	0.390949	0.509736	Notsignificant	vehicle vs sham
Acot13	1994.69	-0.0981385	0.0807643	1.21512	0.22432	0.328755	Notsignificant	vehicle vs sham
Zfp184	101.17	0.396461	0.18285	-2.16824	0.0301407	0.0606117	Notsignificant	vehicle vs sham
Cyp27b1	10.5427	-0.65172	0.538986	1.20916	0.226602	0.331551	Notsignificant	vehicle vs sham
Cdk4	1408.27	0.420903	0.0908701	-4.63192	3.62286e-06	1.72509e-05	Notsignificant	vehicle vs sham
B4galnt1	2535.41	-0.518592	0.100686	5.15058	2.59687e-07	1.52867e-06	Downregulated	vehicle vs sham
Mettl1	273.677	0.425289	0.10804	-3.93641	8.27109e-05	0.000305603	Notsignificant	vehicle vs sham
Tspan31	1302.13	0.394684	0.0877014	-4.50032	6.78506e-06	3.07204e-05	Notsignificant	vehicle vs sham
Kif5b	8578.29	0.165811	0.072221	-2.29588	0.0216825	0.0453959	Notsignificant	vehicle vs sham
Saal1	277.377	0.776311	0.140341	-5.53159	3.17336e-08	2.18118e-07	Upregulated	vehicle vs sham
Tph2	46.767	0.346905	0.283296	-1.22453	0.220751	0.324531	Notsignificant	vehicle vs sham
Krt23	31.2851	-1.42525	0.333256	4.27675	1.89638e-05	7.94232e-05	Downregulated	vehicle vs sham
Cnp	13112.1	0.914716	0.113264	-8.076	6.6925e-16	1.45323e-14	Upregulated	vehicle vs sham
Ttc25	69.7989	1.48972	0.235645	-6.32186	2.58425e-10	2.51453e-09	Upregulated	vehicle vs sham
Sulf2	3775.99	-0.113186	0.126437	0.895201	0.37068	0.48903	Notsignificant	vehicle vs sham
Sod2	5628.05	-0.146928	0.0532206	2.76073	0.00576719	0.0141942	Notsignificant	vehicle vs sham
Tmco6	266.386	0.438444	0.125987	-3.48007	0.000501275	0.00158832	Notsignificant	vehicle vs sham
Stambp	1564.24	-0.387469	0.086591	4.47471	7.65153e-06	3.43584e-05	Notsignificant	vehicle vs sham
Ezh1	2715.22	-0.294378	0.0650582	4.52484	6.04413e-06	2.7577e-05	Notsignificant	vehicle vs sham
Hap1	8804.64	0.283828	0.157068	-1.80704	0.0707564	0.126338	Notsignificant	vehicle vs sham
P3h4	653.813	0.231924	0.131327	-1.766	0.077395	0.136372	Notsignificant	vehicle vs sham
Ctnnb1	15769.9	0.111961	0.0639528	-1.75068	0.0800002	0.140104	Notsignificant	vehicle vs sham
Eif1b	3787.32	-0.379397	0.0969682	3.91259	9.1311e-05	0.00033398	Notsignificant	vehicle vs sham
Klk4	0.440321	-1.12069	2.68007	0.418158	0.675832	NA	NA	vehicle vs sham
Chrd	412.774	-0.596676	0.187658	3.17959	0.00147482	0.00420699	Downregulated	vehicle vs sham
Psmd2	9714.07	-0.461776	0.0561908	8.218	2.06924e-16	4.79146e-15	Notsignificant	vehicle vs sham
Syngr3	5405.69	0.427559	0.0719021	-5.9464	2.74105e-09	2.23058e-08	Notsignificant	vehicle vs sham
Vars	1110.45	-0.317166	0.108145	2.93279	0.00335935	0.00876927	Notsignificant	vehicle vs sham
Vwa7	29.9715	-0.222404	0.318477	0.698335	0.484968	0.600036	Notsignificant	vehicle vs sham
Hspa1l	71.3083	-0.351458	0.210431	1.67018	0.0948843	0.162115	Notsignificant	vehicle vs sham
Slc44a4	8.8279	0.11862	0.540163	-0.219601	0.826182	0.879498	Notsignificant	vehicle vs sham
Msh5	13.8728	0.467766	0.549806	-0.850783	0.39489	0.513835	Notsignificant	vehicle vs sham
Abhd16a	2856.48	-0.489201	0.069004	7.08945	1.34648e-12	1.8462e-11	Notsignificant	vehicle vs sham
Neu1	2249.53	-0.40558	0.0626618	6.47253	9.63769e-11	1.00289e-09	Notsignificant	vehicle vs sham
Ddah2	365.463	0.677162	0.129418	-5.23237	1.67348e-07	1.02039e-06	Upregulated	vehicle vs sham
Clic1	589.087	0.875526	0.174911	-5.00554	5.57059e-07	3.07902e-06	Upregulated	vehicle vs sham
Lsm2	213.142	-0.126765	0.127876	0.991307	0.321536	0.43813	Notsignificant	vehicle vs sham
Pole	58.0941	-0.719497	0.230366	3.12328	0.00178849	0.00499332	Downregulated	vehicle vs sham
Atp1a2	31776.6	0.113525	0.0682005	-1.66457	0.0959976	0.163679	Notsignificant	vehicle vs sham
Atp1a4	2.88763	-1.84676	1.11297	1.65931	0.0970533	0.165285	Notsignificant	vehicle vs sham
Casq1	40.9013	-0.00247866	0.272666	0.00909049	0.992747	0.995413	Notsignificant	vehicle vs sham
Stx1a	6129.06	-0.238189	0.0737167	3.23113	0.00123301	0.00358089	Notsignificant	vehicle vs sham
Ceacam9	11.6037	1.33393	0.527334	-2.52957	0.0114204	0.0260171	Upregulated	vehicle vs sham
Zfp775	351.483	-0.485226	0.107588	4.51002	6.482e-06	2.94548e-05	Notsignificant	vehicle vs sham
Scube2	39.607	-0.246983	0.287196	0.859982	0.389799	0.508642	Notsignificant	vehicle vs sham
Mrpl49	1458.69	0.349763	0.0804098	-4.34976	1.36287e-05	5.86369e-05	Notsignificant	vehicle vs sham
Dennd2c	25.0016	0.607837	0.332316	-1.82909	0.0673861	0.121011	Notsignificant	vehicle vs sham
Mark3	3341.07	-0.695941	0.0648542	10.7309	7.29165e-27	5.92238e-25	Downregulated	vehicle vs sham
Gatad1	2741.34	0.0334939	0.0894354	-0.374504	0.708029	0.78942	Notsignificant	vehicle vs sham
Pcdha11	43.5758	0.221646	0.30104	-0.736268	0.461568	0.577299	Notsignificant	vehicle vs sham
2310003L06Rik	0.37366	-0.986465	3.26599	0.302041	0.762621	NA	NA	vehicle vs sham
M6pr	5447.78	-0.0577967	0.078855	0.732949	0.463589	0.579248	Notsignificant	vehicle vs sham
Lrrc8a	805.307	-0.591019	0.111595	5.29608	1.18313e-07	7.40279e-07	Downregulated	vehicle vs sham
Mc5r	28.6933	-0.00359228	0.355383	0.0101082	0.991935	0.994869	Notsignificant	vehicle vs sham
Ppp2r1a	26615	-0.634881	0.0630811	10.0645	7.92734e-24	4.40454e-22	Downregulated	vehicle vs sham
Fance	601.251	-0.596509	0.0899163	6.63405	3.26607e-11	3.64569e-10	Downregulated	vehicle vs sham
Tinf2	520.093	-0.826218	0.0922072	8.96045	3.23349e-19	1.05556e-17	Downregulated	vehicle vs sham
Tssk4	13.798	-0.205499	0.440304	0.466721	0.640699	0.736778	Notsignificant	vehicle vs sham
Hapln4	3653.94	-0.356234	0.131665	2.70561	0.00681793	0.0164459	Notsignificant	vehicle vs sham
Dus3l	1606.57	-0.340035	0.0875792	3.8826	0.000103345	0.000374841	Notsignificant	vehicle vs sham
Gtpbp3	554.104	0.131517	0.0874731	-1.50351	0.132708	0.214547	Notsignificant	vehicle vs sham
Tgfbr1	1161.49	0.591752	0.118797	-4.98121	6.31886e-07	3.45314e-06	Upregulated	vehicle vs sham
Homer1	5207.16	-0.00692555	0.153654	0.0450722	0.96405	0.976997	Notsignificant	vehicle vs sham
Rad51c	124.084	0.559372	0.158731	-3.52403	0.000425039	0.00136856	Upregulated	vehicle vs sham
Gabrb2	1849.82	0.098458	0.172807	-0.569756	0.568843	0.676512	Notsignificant	vehicle vs sham
Cav1	597.736	0.801887	0.156987	-5.10798	3.25613e-07	1.87627e-06	Upregulated	vehicle vs sham
Arpp19	15032.4	0.240969	0.112488	-2.14218	0.032179	0.064183	Notsignificant	vehicle vs sham
Bcl2l1	5425.26	-0.840096	0.0886621	9.47526	2.66105e-21	1.12356e-19	Downregulated	vehicle vs sham
Khsrp	2178.72	-0.36838	0.100709	3.65788	0.000254311	0.000857237	Notsignificant	vehicle vs sham
Dio2	1886	-0.401794	0.101511	3.95813	7.55393e-05	0.000281569	Notsignificant	vehicle vs sham
Ccdc124	2488.58	0.0611339	0.0850843	-0.71851	0.472443	0.58786	Notsignificant	vehicle vs sham
Cct4	4515.07	0.146321	0.0835644	-1.751	0.0799464	0.140056	Notsignificant	vehicle vs sham
0610009B22Rik	899.665	-0.0388673	0.106935	0.363467	0.716256	0.796381	Notsignificant	vehicle vs sham
Cpt1c	2509.29	-0.308656	0.078876	3.91318	9.10893e-05	0.000333227	Notsignificant	vehicle vs sham
Twist2	12.2935	0.234483	0.465535	-0.503684	0.614483	0.71525	Notsignificant	vehicle vs sham
Zfp655	1381.73	0.0698017	0.0760434	-0.91792	0.358661	0.47684	Notsignificant	vehicle vs sham
Rhoa	5593.5	0.227365	0.0839255	-2.70912	0.00674612	0.0163022	Notsignificant	vehicle vs sham
Zmiz1	4069.13	-0.491978	0.132043	3.7259	0.00019462	0.000671749	Notsignificant	vehicle vs sham
Ankrd26	471.18	0.836523	0.0939685	-8.90216	5.47716e-19	1.73702e-17	Upregulated	vehicle vs sham
Aldh16a1	223.987	0.355492	0.124128	-2.86393	0.00418426	0.0106713	Notsignificant	vehicle vs sham
Hnrnpa0	6088.71	-0.766829	0.0835431	9.17885	4.35719e-20	1.59589e-18	Downregulated	vehicle vs sham
Prrg2	188.613	0.293955	0.150379	-1.95476	0.0506113	0.0947821	Notsignificant	vehicle vs sham
Hnrnph1	6427.27	0.403248	0.0931997	-4.32671	1.51353e-05	6.44932e-05	Notsignificant	vehicle vs sham
Ift43	269.508	0.821907	0.126262	-6.50954	7.53798e-11	7.96861e-10	Upregulated	vehicle vs sham
Id3	1833.69	0.612603	0.108604	-5.64071	1.69355e-08	1.21835e-07	Upregulated	vehicle vs sham
Tcap	74.9929	-0.105322	0.2203	0.478085	0.63259	0.729955	Notsignificant	vehicle vs sham
Arid1a	3901.23	-0.319235	0.140441	2.27309	0.0230205	0.0478488	Notsignificant	vehicle vs sham
Crlf1	40.2841	0.0626069	0.278638	-0.22469	0.822221	0.876904	Notsignificant	vehicle vs sham
Ctsd	13636.4	0.93048	0.171902	-5.41285	6.2031e-08	4.0666e-07	Upregulated	vehicle vs sham
Rplp1	14219.9	0.0014913	0.136891	-0.010894	0.991308	0.994487	Notsignificant	vehicle vs sham
Cabs1	0.238814	1.11126	3.52088	-0.31562	0.752291	NA	NA	vehicle vs sham
Hmgcll1	635.129	0.582658	0.0970164	-6.00577	1.90428e-09	1.58541e-08	Upregulated	vehicle vs sham
Ttc9b	2400.42	-0.60068	0.0666705	9.00969	2.06631e-19	6.92458e-18	Downregulated	vehicle vs sham
Phox2a	1.25005	-1.65821	1.55518	1.06624	0.286313	0.399208	Notsignificant	vehicle vs sham
Abhd8	9523.04	-0.3396	0.0762582	4.4533	8.45618e-06	3.76996e-05	Notsignificant	vehicle vs sham
Ift22	1793.39	0.806031	0.0976712	-8.2525	1.55116e-16	3.66357e-15	Upregulated	vehicle vs sham
Fzd3	4170.03	-0.218153	0.0950965	2.29401	0.0217896	0.0455843	Notsignificant	vehicle vs sham
1700008O03Rik	30.3473	0.00491451	0.307162	-0.0159997	0.987235	0.992083	Notsignificant	vehicle vs sham
Mid1ip1	3310.6	0.539785	0.101741	-5.30546	1.12387e-07	7.05276e-07	Upregulated	vehicle vs sham
Ap2s1	4926.41	-0.266193	0.0852613	3.12208	0.00179579	0.00501174	Notsignificant	vehicle vs sham
Fgfrl1	522.472	0.712123	0.114921	-6.19661	5.76924e-10	5.29406e-09	Upregulated	vehicle vs sham
4930432K21Rik	107.861	-0.418244	0.178937	2.33737	0.0194197	0.0412839	Notsignificant	vehicle vs sham
Fhl2	1280.97	-0.897788	0.0994632	9.02633	1.77526e-19	6.00596e-18	Downregulated	vehicle vs sham
Emc10	5460.53	0.0995381	0.0711475	-1.39904	0.161801	0.252503	Notsignificant	vehicle vs sham
Clstn3	13322.3	-0.0965413	0.0920757	1.0485	0.294409	0.408011	Notsignificant	vehicle vs sham
Fbxw9	335.785	0.225238	0.128249	-1.75626	0.0790436	0.138734	Notsignificant	vehicle vs sham
Spib	3.75731	0.21441	0.846126	-0.253402	0.799958	0.860007	Notsignificant	vehicle vs sham
Fnbp4	1258.95	-0.56731	0.133083	4.26282	2.01862e-05	8.41786e-05	Downregulated	vehicle vs sham
Cers4	1206.68	0.270364	0.0811009	-3.33368	0.00085706	0.00257625	Notsignificant	vehicle vs sham
Scrn3	1309.89	0.354445	0.0799883	-4.43121	9.37055e-06	4.15168e-05	Notsignificant	vehicle vs sham
Phax	1843.33	-0.337381	0.0859426	3.92566	8.64922e-05	0.00031805	Notsignificant	vehicle vs sham
Tle1	2161.58	-0.684294	0.0848811	8.06179	7.51859e-16	1.61123e-14	Downregulated	vehicle vs sham
1700109H08Rik	37.9013	-1.59138	0.412297	3.8598	0.00011348	0.000408398	Downregulated	vehicle vs sham
Relt	1311.85	-1.34031	0.0868091	15.4397	8.84585e-54	4.0051e-51	Downregulated	vehicle vs sham
Snrpb2	1285.64	-0.654779	0.133029	4.92208	8.563e-07	4.55893e-06	Downregulated	vehicle vs sham
Ubc	4067.8	-0.439165	0.125806	3.4908	0.000481576	0.00153137	Notsignificant	vehicle vs sham
Prpf31	1305.9	-0.0677915	0.0688544	0.984562	0.324839	0.441764	Notsignificant	vehicle vs sham
Sertad1	409.841	-0.612264	0.241438	2.5359	0.0112158	0.0256058	Downregulated	vehicle vs sham
Carhsp1	3864.23	-0.34385	0.0819391	4.19642	2.71171e-05	0.000110083	Notsignificant	vehicle vs sham
Elk3	284.122	0.904999	0.137419	-6.58572	4.527e-11	4.94531e-10	Upregulated	vehicle vs sham
Herpud2	2292.59	-0.30344	0.0681136	4.45491	8.39278e-06	3.74499e-05	Notsignificant	vehicle vs sham
Rdh13	742.098	0.0853166	0.0818487	-1.04237	0.29724	0.411186	Notsignificant	vehicle vs sham
Adam21	39.0102	-1.60799	0.289247	5.55922	2.7098e-08	1.88755e-07	Downregulated	vehicle vs sham
Nutf2	1206.57	-0.0447341	0.0797774	0.560736	0.574978	0.681607	Notsignificant	vehicle vs sham
Fut1	3.57789	-2.27182	1.06353	2.13611	0.0326703	0.0649985	Notsignificant	vehicle vs sham
Arpc5	4448.3	-0.215292	0.0969996	2.21951	0.0264519	0.0540831	Notsignificant	vehicle vs sham
Rnf151	1.03905	0.821957	1.69709	-0.484332	0.62815	0.726351	Notsignificant	vehicle vs sham
Elavl2	2777.24	0.302046	0.0678192	-4.45369	8.44074e-06	3.76402e-05	Notsignificant	vehicle vs sham
Pou2f2	176.408	0.750894	0.238385	-3.14992	0.00163318	0.0046088	Upregulated	vehicle vs sham
Mgst1	635.203	1.06035	0.152787	-6.94009	3.91838e-12	5.03521e-11	Upregulated	vehicle vs sham
Nfib	1870.42	-0.0582728	0.081702	0.713236	0.4757	0.591063	Notsignificant	vehicle vs sham
Htr3b	3.38954	-0.153353	0.922278	0.166277	0.867939	0.909929	Notsignificant	vehicle vs sham
Rab25	2.78998	-0.359833	0.941118	0.382346	0.702205	0.785064	Notsignificant	vehicle vs sham
Ubqln4	4445.02	0.0220114	0.0738531	-0.298043	0.765671	0.833639	Notsignificant	vehicle vs sham
Rbfox1	8827.35	-0.57808	0.126173	4.58164	4.61338e-06	2.15527e-05	Downregulated	vehicle vs sham
Rps18	7156.31	-0.133754	0.128238	1.04301	0.296944	0.410856	Notsignificant	vehicle vs sham
Rpl10	11125.4	0.215915	0.0945598	-2.28337	0.0224088	0.0466731	Notsignificant	vehicle vs sham
Rps15a	6392.16	-0.103475	0.0927866	1.1152	0.264767	0.375416	Notsignificant	vehicle vs sham
Ncaph2	3184.58	0.0365123	0.0589926	-0.61893	0.535962	0.646228	Notsignificant	vehicle vs sham
Hipk1	4899.82	-0.267091	0.072066	3.7062	0.000210392	0.000721421	Notsignificant	vehicle vs sham
Gprc5b	5094.54	0.869967	0.0701638	-12.3991	2.64342e-35	4.42928e-33	Upregulated	vehicle vs sham
Man1a2	4156.29	-0.134858	0.0712115	1.89377	0.0582554	0.106878	Notsignificant	vehicle vs sham
Ceacam5	0	NA	NA	NA	NA	NA	NA	vehicle vs sham
Tppp2	0.81004	2.96731	2.18941	-1.3553	0.175322	NA	NA	vehicle vs sham
Acyp1	505.114	0.247433	0.127018	-1.94801	0.0514133	0.0960558	Notsignificant	vehicle vs sham
Cldn13	0.0916567	0.382461	3.53381	-0.108229	0.913814	NA	Notsignificant	vehicle vs sham
Cd163	160.335	-0.429715	0.194907	2.20471	0.0274742	0.0558994	Notsignificant	vehicle vs sham
Hdac5	4445.3	0.525191	0.0622506	-8.43673	3.26345e-17	8.30695e-16	Upregulated	vehicle vs sham
Rala	2607.79	0.194451	0.0693564	-2.80365	0.00505284	0.0126114	Notsignificant	vehicle vs sham
Clec3a	0.472713	-2.5933	2.50792	1.03405	0.301115	NA	NA	vehicle vs sham
Vdac3	5993.96	-0.0414291	0.111379	0.371966	0.709918	0.791111	Notsignificant	vehicle vs sham
Slc1a7	3.41935	-0.0900094	0.942574	0.0954932	0.923923	0.950236	Notsignificant	vehicle vs sham
Vps72	1134.16	-0.281856	0.0829154	3.39932	0.000675536	0.00208008	Notsignificant	vehicle vs sham
Gabpa	870.643	0.366871	0.0954616	-3.84313	0.000121477	0.000435338	Notsignificant	vehicle vs sham
Bmp7	568.449	0.388118	0.114429	-3.39177	0.000694418	0.0021325	Notsignificant	vehicle vs sham
Dynll1	6055.5	0.546105	0.0807284	-6.76472	1.33565e-11	1.58167e-10	Upregulated	vehicle vs sham
Pdcl	924.04	0.55642	0.0816329	-6.81613	9.35271e-12	1.13147e-10	Upregulated	vehicle vs sham
Tmem184b	2709.58	-0.322164	0.116474	2.76597	0.00567534	0.0139943	Notsignificant	vehicle vs sham
Gm5965	0	NA	NA	NA	NA	NA	NA	vehicle vs sham
Rsph14	20.0585	2.46127	0.50751	-4.8497	1.2365e-06	6.39591e-06	Upregulated	vehicle vs sham
Nf2	3873.6	-0.370449	0.0712617	5.19843	2.00974e-07	1.20938e-06	Notsignificant	vehicle vs sham
Cabp7	864.037	-0.403197	0.0886317	4.54913	5.38693e-06	2.48125e-05	Notsignificant	vehicle vs sham
Zmat5	415.187	0.441874	0.10307	-4.2871	1.81018e-05	7.60375e-05	Notsignificant	vehicle vs sham
Ewsr1	7252.5	-0.792989	0.0825184	9.60984	7.26621e-22	3.32527e-20	Downregulated	vehicle vs sham
Ap1b1	6926.21	-0.495727	0.0748425	6.6236	3.50564e-11	3.8891e-10	Notsignificant	vehicle vs sham
Derl3	42.407	0.737095	0.270506	-2.72487	0.00643268	0.0156157	Upregulated	vehicle vs sham
Gstt4	0.53313	2.33927	2.93117	-0.798068	0.424831	NA	NA	vehicle vs sham
Tbx1	71.3375	-0.210419	0.286189	0.735246	0.46219	0.577839	Notsignificant	vehicle vs sham
Gnat2	5.56065	1.39852	0.75477	-1.8529	0.0638963	0.115651	Notsignificant	vehicle vs sham
Bcl2l13	1654.57	-0.0571781	0.0817795	0.699174	0.484443	0.599602	Notsignificant	vehicle vs sham
2610028H24Rik	9.41599	0.339508	0.569607	-0.596039	0.551149	0.660188	Notsignificant	vehicle vs sham
Spatc1l	0.651219	-1.03483	1.98192	0.522135	0.601577	NA	NA	vehicle vs sham
Dqx1	9.69484	0.505822	0.615257	-0.822131	0.411002	0.529404	Notsignificant	vehicle vs sham
Ccl8	14.4691	3.15537	0.623047	-5.06442	4.09635e-07	2.32269e-06	Upregulated	vehicle vs sham
Lnpk	1184.2	0.252324	0.0798377	-3.16046	0.00157521	0.00446107	Notsignificant	vehicle vs sham
Prr29	13.5337	3.13553	0.61261	-5.11832	3.08266e-07	1.78452e-06	Upregulated	vehicle vs sham
Mymk	9.67555	0.590647	0.510371	-1.15729	0.247154	0.355574	Notsignificant	vehicle vs sham
Fam163b	3884.43	-0.328655	0.122876	2.67469	0.00747983	0.0178703	Notsignificant	vehicle vs sham
Trpm5	20.2791	-0.475185	0.395717	1.20082	0.229821	0.335731	Notsignificant	vehicle vs sham
Ascl2	10.5185	-1.52208	0.501929	3.03246	0.00242567	0.00655388	Downregulated	vehicle vs sham
Rarres2	323.758	2.07747	0.241142	-8.61512	6.98706e-18	1.94869e-16	Upregulated	vehicle vs sham
Pttg1ip	3298.44	-0.024662	0.0759529	0.324702	0.745407	0.818444	Notsignificant	vehicle vs sham
Trpm2	655.463	0.723715	0.127686	-5.66791	1.44552e-08	1.05381e-07	Upregulated	vehicle vs sham
Ube2g2	2239.75	-0.671614	0.0676065	9.93417	2.95614e-23	1.54183e-21	Downregulated	vehicle vs sham
Mpo	5.53221	0.448944	0.742322	-0.604783	0.545323	0.655065	Notsignificant	vehicle vs sham
Lpo	47.6015	1.77178	0.271833	-6.51792	7.12873e-11	7.55851e-10	Upregulated	vehicle vs sham
Met	173.783	1.23758	0.159553	-7.75654	8.72809e-15	1.62639e-13	Upregulated	vehicle vs sham
Slc16a12	144.224	0.356574	0.194699	-1.83141	0.0670395	0.120484	Notsignificant	vehicle vs sham
Syn2	15447.6	0.0413753	0.0629556	-0.657214	0.511043	0.624181	Notsignificant	vehicle vs sham
Elk1	2183.19	-0.350131	0.0969828	3.61023	0.000305921	0.00101323	Notsignificant	vehicle vs sham
Nav1	1757.05	0.395345	0.154504	-2.5588	0.0105033	0.0241294	Notsignificant	vehicle vs sham
Tnpo1	2395.61	0.121893	0.0846711	-1.4396	0.14998	0.237485	Notsignificant	vehicle vs sham
Myod1	2.48908	-0.790187	1.13669	0.695163	0.486953	0.601833	Notsignificant	vehicle vs sham
Otog	2.0788	-1.53647	1.15091	1.335	0.181876	0.277542	Notsignificant	vehicle vs sham
Rnmt	2843.07	-0.448289	0.0670811	6.68279	2.34432e-11	2.66919e-10	Notsignificant	vehicle vs sham
Kcnq1	12.9153	-0.0782616	0.506181	0.154612	0.877127	0.916222	Notsignificant	vehicle vs sham
Srp14	3363.93	-0.194175	0.108398	1.79132	0.0732421	0.130154	Notsignificant	vehicle vs sham
6330409D20Rik	77.2217	-0.438525	0.195309	2.24529	0.0247498	0.0510225	Notsignificant	vehicle vs sham
Cdk9	2843.45	-0.479673	0.0883135	5.43148	5.58875e-08	3.69458e-07	Notsignificant	vehicle vs sham
Tor2a	958.582	-0.584222	0.0747248	7.81831	5.3537e-15	1.03194e-13	Downregulated	vehicle vs sham
Fpgs	210.367	-0.306682	0.129889	2.36111	0.0182202	0.0390774	Notsignificant	vehicle vs sham
Mrtfb	6800.7	-0.443931	0.137675	3.22449	0.00126197	0.00365768	Notsignificant	vehicle vs sham
Cbx5	6610.63	0.324998	0.0618793	-5.25213	1.50348e-07	9.22284e-07	Notsignificant	vehicle vs sham
Odam	0	NA	NA	NA	NA	NA	NA	vehicle vs sham
Apobec3	157.645	0.597389	0.19501	-3.06338	0.00218854	0.00597232	Upregulated	vehicle vs sham
St6galnac1	0.117824	-1.06021	3.53381	0.300019	0.764163	NA	NA	vehicle vs sham
Taf7l	31.0908	-2.21267	0.3514	6.29671	3.04026e-10	2.92348e-09	Downregulated	vehicle vs sham
Sardh	412.021	0.484083	0.126402	-3.82971	0.000128295	0.000457613	Notsignificant	vehicle vs sham
Vav2	383.894	0.195282	0.126649	-1.54192	0.123093	0.201742	Notsignificant	vehicle vs sham
Tex15	35.983	-0.453183	0.320645	1.41335	0.157553	0.247088	Notsignificant	vehicle vs sham
Ppp2cb	4483.9	-0.357249	0.0821695	4.34771	1.37568e-05	5.91164e-05	Notsignificant	vehicle vs sham
G0s2	140.688	0.509202	0.14247	-3.5741	0.000351439	0.00115038	Upregulated	vehicle vs sham
Dmap1	1054.45	-0.413118	0.0711299	5.80794	6.3246e-09	4.88698e-08	Notsignificant	vehicle vs sham
Pla2g12b	0.123814	-1.06021	3.53381	0.300019	0.764163	NA	NA	vehicle vs sham
Mcu	1060.34	-0.246449	0.0834026	2.95493	0.00312736	0.00823845	Notsignificant	vehicle vs sham
Oit3	4.62086	-0.809835	0.789837	1.02532	0.305212	0.420053	Notsignificant	vehicle vs sham
Tex11	10.5722	2.05547	0.572915	-3.58773	0.000333564	0.0010971	Upregulated	vehicle vs sham
Bcr	6939.47	-0.387196	0.140354	2.75871	0.00580308	0.0142697	Notsignificant	vehicle vs sham
Fxyd5	504.565	0.977412	0.175681	-5.56357	2.64311e-08	1.84593e-07	Upregulated	vehicle vs sham
Kcnd1	361.615	-0.0688221	0.158287	0.434793	0.663713	0.754765	Notsignificant	vehicle vs sham
Tfcp2	644.349	0.115754	0.0883921	-1.30955	0.190348	0.287972	Notsignificant	vehicle vs sham
Pou6f2	76.074	0.351301	0.199304	-1.76264	0.0779615	0.1372	Notsignificant	vehicle vs sham
Pou6f1	4470.41	-0.598981	0.0797484	7.51088	5.87315e-14	9.72611e-13	Downregulated	vehicle vs sham
Ubp1	1995.4	0.0210047	0.0982561	-0.213775	0.830723	0.882918	Notsignificant	vehicle vs sham
Nuak2	67.2399	-0.271926	0.253434	1.07296	0.283288	0.395847	Notsignificant	vehicle vs sham
Ick	774.277	0.404016	0.0874716	-4.61883	3.85912e-06	1.82714e-05	Notsignificant	vehicle vs sham
Sdhb	4978.57	-0.213575	0.133326	1.60191	0.109176	0.182446	Notsignificant	vehicle vs sham
Cox4i2	69.2354	0.0139348	0.209498	-0.0665153	0.946968	0.965294	Notsignificant	vehicle vs sham
Snap47	15081.6	-0.251026	0.0711581	3.52772	0.000419151	0.00135165	Notsignificant	vehicle vs sham
Wnt3a	1.49325	-0.311792	1.39724	0.223149	0.823419	0.877417	Notsignificant	vehicle vs sham
Kdsr	1244.3	-0.205359	0.0836045	2.45632	0.0140368	0.0312288	Notsignificant	vehicle vs sham
Vps4b	2130.43	-0.0698101	0.0677445	1.03049	0.30278	0.417411	Notsignificant	vehicle vs sham
Rps25	7824.29	-0.156088	0.115217	1.35473	0.175504	0.269811	Notsignificant	vehicle vs sham
Nxf2	4.87642	0.197402	0.719202	-0.274473	0.783721	0.847783	Notsignificant	vehicle vs sham
Taz	898.571	0.454354	0.0925231	-4.91071	9.07494e-07	4.81583e-06	Notsignificant	vehicle vs sham
Kif19a	158.281	1.03306	0.181073	-5.70519	1.16214e-08	8.61987e-08	Upregulated	vehicle vs sham
Aldh3a2	2009.31	0.0854253	0.0738583	-1.15661	0.247431	0.355861	Notsignificant	vehicle vs sham
Zmynd10	104.31	1.23236	0.191637	-6.43068	1.27032e-10	1.30151e-09	Upregulated	vehicle vs sham
Tmem115	1391.13	-0.125888	0.0806852	1.56024	0.118703	0.195879	Notsignificant	vehicle vs sham
Hyal2	395.922	0.592499	0.105789	-5.60075	2.13422e-08	1.51337e-07	Upregulated	vehicle vs sham
Ifrd2	145.092	0.764043	0.151011	-5.05952	4.20308e-07	2.37813e-06	Upregulated	vehicle vs sham
Hyal1	72.0379	0.325677	0.220559	-1.4766	0.139783	0.223915	Notsignificant	vehicle vs sham
Tusc2	2810.64	-0.0155253	0.0765318	0.20286	0.839244	0.88931	Notsignificant	vehicle vs sham
Nprl2	1044.22	0.0240313	0.0800852	-0.300072	0.764122	0.832635	Notsignificant	vehicle vs sham
Slc38a3	2350.57	0.660876	0.123081	-5.36944	7.89835e-08	5.08655e-07	Upregulated	vehicle vs sham
Cacna2d2	2618.33	0.253565	0.182656	-1.38821	0.165075	0.256869	Notsignificant	vehicle vs sham
Rassf1	298.644	-0.336521	0.111988	3.00497	0.00265609	0.00711591	Notsignificant	vehicle vs sham
Epn3	175.25	1.46924	0.310511	-4.73169	2.22661e-06	1.10397e-05	Upregulated	vehicle vs sham
Rnf112	5793.6	-0.436407	0.115917	3.76482	0.000166666	0.000582278	Notsignificant	vehicle vs sham
Slc3a2	4888.48	-0.445028	0.0721941	6.16432	7.0786e-10	6.39358e-09	Notsignificant	vehicle vs sham
Nxf1	2099.76	-0.538733	0.123472	4.36322	1.28163e-05	5.53991e-05	Downregulated	vehicle vs sham
Stx5a	1769.72	-0.371975	0.0950216	3.91464	9.05387e-05	0.000331383	Notsignificant	vehicle vs sham
Slc47a1	272.571	2.27188	0.219951	-10.329	5.20747e-25	3.44146e-23	Upregulated	vehicle vs sham
Pifo	81.9473	1.95995	0.330487	-5.9305	3.0202e-09	2.44558e-08	Upregulated	vehicle vs sham
Tnfrsf13b	60.549	1.52062	0.275832	-5.51285	3.53068e-08	2.40853e-07	Upregulated	vehicle vs sham
Spire2	738.238	-0.138383	0.0986809	1.40233	0.160816	0.251401	Notsignificant	vehicle vs sham
Prox1	527.494	0.651974	0.13398	-4.86621	1.13761e-06	5.93053e-06	Upregulated	vehicle vs sham
2610507B11Rik	7291.73	0.0851994	0.0902923	-0.943595	0.345376	0.463204	Notsignificant	vehicle vs sham
AI597479	1607.22	0.14373	0.0679507	-2.11521	0.0344125	0.0679815	Notsignificant	vehicle vs sham
Tmem86a	777.569	0.376878	0.146334	-2.57547	0.0100103	0.0231492	Notsignificant	vehicle vs sham
Optc	41.2811	-0.29865	0.313796	0.951734	0.341232	0.45909	Notsignificant	vehicle vs sham
Tex14	12.2547	0.53959	0.467602	-1.15395	0.24852	0.357041	Notsignificant	vehicle vs sham
Ifi35	92.7264	0.95231	0.206398	-4.61396	3.95077e-06	1.86703e-05	Upregulated	vehicle vs sham
Rdm1	165.924	1.5957	0.198335	-8.04547	8.59136e-16	1.82459e-14	Upregulated	vehicle vs sham
Nedd8	2675.02	-0.0029552	0.0975951	0.0302802	0.975844	0.984962	Notsignificant	vehicle vs sham
Gosr1	2053.46	-0.253182	0.065699	3.85366	0.000116367	0.000418079	Notsignificant	vehicle vs sham
Mrpl52	531.807	0.381804	0.121243	-3.14907	0.00163789	0.00462074	Notsignificant	vehicle vs sham
Spaca7	0.0920177	0.382461	3.53381	-0.108229	0.913814	NA	Notsignificant	vehicle vs sham
Kansl3	2676.86	-0.177622	0.0848802	2.09262	0.0363827	0.0712782	Notsignificant	vehicle vs sham
Eya4	157.298	0.162259	0.146892	-1.10462	0.269326	0.380611	Notsignificant	vehicle vs sham
Ebf3	159.597	1.06186	0.678291	-1.56549	0.117468	0.194108	Notsignificant	vehicle vs sham
Uckl1os	21.7504	2.04642	0.41132	-4.97524	6.5168e-07	3.55238e-06	Upregulated	vehicle vs sham
Myt1	257.385	0.220069	0.134789	-1.63269	0.102534	0.173223	Notsignificant	vehicle vs sham
Faf1	1624.31	-0.193749	0.0706551	2.74218	0.00610334	0.0149115	Notsignificant	vehicle vs sham
Gm266	90.6974	0.318778	0.223	-1.4295	0.152861	0.241168	Notsignificant	vehicle vs sham
Tsacc	16.4201	-0.0668721	0.41005	0.163083	0.870453	0.911801	Notsignificant	vehicle vs sham
Mettl16	857.358	1.40545	0.0938499	-14.9755	1.06137e-50	4.34345e-48	Upregulated	vehicle vs sham
Dazl	170.683	0.176677	0.168406	-1.04911	0.294126	0.407647	Notsignificant	vehicle vs sham
Apol7a	5.2496	-0.187036	0.708636	0.263939	0.791827	0.853298	Notsignificant	vehicle vs sham
Pigyl	852.664	-0.0730977	0.110962	0.658765	0.510047	0.623208	Notsignificant	vehicle vs sham
Rbm25	3405.18	-0.376505	0.113152	3.32741	0.000876564	0.00262648	Notsignificant	vehicle vs sham
Psen2	586.019	0.163041	0.109615	-1.48739	0.136913	0.220188	Notsignificant	vehicle vs sham
Acaa1b	24.4843	-0.0488904	0.373558	0.130878	0.895872	0.929888	Notsignificant	vehicle vs sham
Plcd1	329.936	0.230791	0.127388	-1.81172	0.0700297	0.12523	Notsignificant	vehicle vs sham
Fads1	8229.77	0.333106	0.0840991	-3.96087	7.46775e-05	0.000278606	Notsignificant	vehicle vs sham
Lmbr1	1209.1	0.14249	0.0940095	-1.51569	0.129597	0.210328	Notsignificant	vehicle vs sham
Tnfrsf22	41.2381	0.902506	0.301437	-2.99401	0.00275333	0.00734405	Upregulated	vehicle vs sham
Cars	1209.66	-0.0436988	0.077293	0.565365	0.571825	0.67897	Notsignificant	vehicle vs sham
Phlda2	1.02283	1.48059	1.59921	-0.925829	0.354535	0.472713	Notsignificant	vehicle vs sham
Asz1	0.119892	0.382461	3.53381	-0.108229	0.913814	NA	Notsignificant	vehicle vs sham
Wnt2	187.25	-0.0825231	0.248633	0.331908	0.739959	0.81469	Notsignificant	vehicle vs sham
Gabra1	14539.3	-0.187464	0.0611627	3.065	0.0021767	0.0059461	Notsignificant	vehicle vs sham
Grid2ip	48.4633	0.0121137	0.25258	-0.0479597	0.961748	0.975594	Notsignificant	vehicle vs sham
Kdelr3	40.9429	0.508047	0.275872	-1.8416	0.0655334	0.118246	Notsignificant	vehicle vs sham
Cfap97d1	0.883902	-0.966094	1.93164	0.500142	0.616975	NA	NA	vehicle vs sham
Apip	341.163	0.649333	0.108203	-6.00104	1.96053e-09	1.63097e-08	Upregulated	vehicle vs sham
Pdhx	1896.41	-0.185353	0.0722569	2.5652	0.0103116	0.0237362	Notsignificant	vehicle vs sham
Vac14	1004.35	-0.13985	0.0970314	1.44128	0.149504	0.236927	Notsignificant	vehicle vs sham
Mcoln2	14.7264	0.968418	0.633089	-1.52967	0.126098	0.20556	Notsignificant	vehicle vs sham
Slc5a1	3.34598	1.46828	0.965178	-1.52126	0.128195	0.208478	Notsignificant	vehicle vs sham
Akt1s1	1839.45	-0.255628	0.0650799	3.92791	8.56888e-05	0.000315368	Notsignificant	vehicle vs sham
Tbrg1	1843.35	-0.261282	0.0660344	3.95676	7.59744e-05	0.000282992	Notsignificant	vehicle vs sham
Panx3	0.515838	2.33837	2.88903	-0.809397	0.418287	NA	NA	vehicle vs sham
Adssl1	1080.58	0.1109	0.106626	-1.04008	0.298301	0.412332	Notsignificant	vehicle vs sham
Cfap161	104.972	1.85427	0.320848	-5.77928	7.50228e-09	5.74275e-08	Upregulated	vehicle vs sham
Brf1	1210.33	-0.498707	0.0773975	6.44344	1.16793e-10	1.2024e-09	Notsignificant	vehicle vs sham
Vipr2	66.3538	1.42124	0.41774	-3.40221	0.00066844	0.00206091	Upregulated	vehicle vs sham
Odc1	3137.15	0.0382468	0.0923598	-0.414107	0.678796	0.7664	Notsignificant	vehicle vs sham
Thg1l	294.764	0.256287	0.102116	-2.50976	0.0120814	0.0273445	Notsignificant	vehicle vs sham
Adam19	330.861	1.18262	0.15343	-7.70792	1.27889e-14	2.33803e-13	Upregulated	vehicle vs sham
Pabpc4	1037.27	0.110826	0.0812236	-1.36445	0.172426	0.265886	Notsignificant	vehicle vs sham
Exoc3l2	15.6855	0.95372	0.430832	-2.21367	0.0268515	0.0548211	Notsignificant	vehicle vs sham
Zfp296	50.0703	0.041038	0.223189	-0.183871	0.854115	0.900373	Notsignificant	vehicle vs sham
Plin5	64.2179	0.000819438	0.275982	-0.00296917	0.997631	0.99801	Notsignificant	vehicle vs sham
Sugp1	1497.26	0.0935402	0.0731804	-1.27821	0.201174	0.301181	Notsignificant	vehicle vs sham
Dmrtc2	0.745708	1.61649	2.32562	-0.695078	0.487006	NA	NA	vehicle vs sham
Gm5893	0	NA	NA	NA	NA	NA	NA	vehicle vs sham
Dhdh	404.709	0.535618	0.129598	-4.13292	3.5819e-05	0.000141704	Upregulated	vehicle vs sham
Zfp790	427.425	0.661401	0.203092	-3.25665	0.00112735	0.00330304	Upregulated	vehicle vs sham
Cpb1	4.55735	0.489976	0.715139	-0.685148	0.49325	0.607882	Notsignificant	vehicle vs sham
Slc25a41	3.83142	-0.118736	0.853488	0.139119	0.889356	0.925362	Notsignificant	vehicle vs sham
Fsd1	1289.94	0.0362281	0.0814222	-0.444941	0.656363	0.748962	Notsignificant	vehicle vs sham
Pinlyp	0.350316	-2.2074	3.274	0.674222	0.50017	NA	NA	vehicle vs sham
Fuz	306.872	0.99378	0.135983	-7.30814	2.70872e-13	4.11432e-12	Upregulated	vehicle vs sham
Sptbn4	4366.42	-0.613463	0.159115	3.85548	0.000115504	0.000415261	Downregulated	vehicle vs sham
Pgam1	13869.4	-0.219298	0.0650793	3.36971	0.000752482	0.0022918	Notsignificant	vehicle vs sham
Evi5	1857.87	0.191423	0.0707825	-2.70438	0.00684324	0.0164957	Notsignificant	vehicle vs sham
Evi5l	2734.35	0.0586878	0.0933446	-0.628722	0.529531	0.640542	Notsignificant	vehicle vs sham
Snapc2	1058.11	-0.254097	0.0749396	3.39069	0.000697171	0.00214019	Notsignificant	vehicle vs sham
Git1	13167.8	-0.581181	0.0754574	7.70211	1.33842e-14	2.4364e-13	Downregulated	vehicle vs sham
Gltp	1879.69	0.838056	0.126437	-6.62825	3.39694e-11	3.77872e-10	Upregulated	vehicle vs sham
Bnip2	1015.86	0.251537	0.0848176	-2.96563	0.00302068	0.00799404	Notsignificant	vehicle vs sham
Ccnt1	1357.89	-0.150578	0.0805789	1.86871	0.0616634	0.112221	Notsignificant	vehicle vs sham
Scarf2	211.267	-0.0534505	0.141554	0.377597	0.70573	0.787599	Notsignificant	vehicle vs sham
4930579F01Rik	0.601804	1.45656	2.15786	-0.675002	0.499675	NA	NA	vehicle vs sham
Brms1l	1884.31	0.69935	0.116078	-6.02484	1.69278e-09	1.42776e-08	Upregulated	vehicle vs sham
Med15	2012.38	-0.797027	0.106119	7.51068	5.88214e-14	9.73344e-13	Downregulated	vehicle vs sham
Dhdds	2322.69	-0.159563	0.0754489	2.11484	0.0344433	0.0680235	Notsignificant	vehicle vs sham
Crybg2	27.2896	-0.624312	0.314696	1.98386	0.0472716	0.089409	Notsignificant	vehicle vs sham
Ubxn11	318.285	0.347103	0.147368	-2.35536	0.0185048	0.039616	Notsignificant	vehicle vs sham
Mogat1	13.0251	1.49616	0.504819	-2.96375	0.00303914	0.00803554	Upregulated	vehicle vs sham
Tex22	1.79066	1.36013	1.26903	-1.07179	0.283816	0.396403	Notsignificant	vehicle vs sham
Wnt8a	0.442624	-0.288182	2.36923	0.121635	0.903188	NA	Notsignificant	vehicle vs sham
Tjap1	365.433	0.357004	0.166118	-2.1491	0.0316264	0.0632349	Notsignificant	vehicle vs sham
Ehf	8.51327	-0.227142	0.598083	0.379783	0.704106	0.786364	Notsignificant	vehicle vs sham
Nanog	3.62014	2.1077	1.07556	-1.95964	0.0500379	0.0938485	Notsignificant	vehicle vs sham
Rpl15	7941.77	-0.03736	0.130042	0.287293	0.773888	0.839787	Notsignificant	vehicle vs sham
Tmem167	1814.43	0.435652	0.0861406	-5.05746	4.24887e-07	2.39894e-06	Notsignificant	vehicle vs sham
Steap4	241.75	0.537095	0.664116	-0.808738	0.418666	0.536571	Notsignificant	vehicle vs sham
Mplkip	337.986	0.546989	0.159849	-3.42192	0.000621805	0.00192999	Upregulated	vehicle vs sham
Kif11	70.9693	1.07103	0.245932	-4.35498	1.33081e-05	5.73389e-05	Upregulated	vehicle vs sham
Rpa3	214.188	0.238816	0.170266	-1.4026	0.160735	0.251318	Notsignificant	vehicle vs sham
Mlkl	15.4569	2.57554	0.502843	-5.12195	3.02392e-07	1.75385e-06	Upregulated	vehicle vs sham
Phox2b	0.123814	-1.06021	3.53381	0.300019	0.764163	NA	NA	vehicle vs sham
Tnpo3	2195.85	0.0971876	0.0609179	-1.59539	0.110626	0.184478	Notsignificant	vehicle vs sham
Ttll5	952.392	0.703447	0.081336	-8.64866	5.21087e-18	1.48047e-16	Upregulated	vehicle vs sham
Zfp715	776.946	0.309367	0.0965425	-3.20446	0.00135316	0.00389334	Notsignificant	vehicle vs sham
Retn	8.31407	-0.389494	0.615132	0.633187	0.526612	0.637845	Notsignificant	vehicle vs sham
Acp4	0.414154	0.316028	2.70388	-0.116879	0.906956	NA	Notsignificant	vehicle vs sham
Cdh23	34.3831	1.27294	0.315925	-4.02925	5.59544e-05	0.000213351	Upregulated	vehicle vs sham
Rps5	8689.31	0.0247944	0.138085	-0.179559	0.857499	0.902853	Notsignificant	vehicle vs sham
Podnl1	5.78914	1.34085	0.837111	-1.60176	0.10921	0.18248	Notsignificant	vehicle vs sham
Adgrl1	14071.3	-0.327902	0.13193	2.48543	0.0129394	0.0290729	Notsignificant	vehicle vs sham
Amotl1	1216.69	0.690348	0.103829	-6.64889	2.95315e-11	3.32327e-10	Upregulated	vehicle vs sham
2200002J24Rik	0.239175	1.11347	3.52079	-0.316255	0.751809	NA	NA	vehicle vs sham
Etv5	3910.83	-0.552035	0.123502	4.46986	7.82724e-06	3.50956e-05	Downregulated	vehicle vs sham
Tmem190	7.43793	1.68684	0.704479	-2.39445	0.0166453	0.0361626	Upregulated	vehicle vs sham
Gfod2	865.358	0.274446	0.089563	-3.06428	0.00218193	0.00595656	Notsignificant	vehicle vs sham
Enkd1	209.767	0.163633	0.13394	-1.22168	0.221827	0.32567	Notsignificant	vehicle vs sham
4933405L10Rik	8.26942	-0.567797	0.553494	1.02584	0.304967	0.419812	Notsignificant	vehicle vs sham
Atp6v0d1	10873.2	-0.33781	0.0609195	5.54519	2.93636e-08	2.0314e-07	Notsignificant	vehicle vs sham
Ptprs	6922.57	-0.0105907	0.116068	0.0912454	0.927298	0.95228	Notsignificant	vehicle vs sham
Slc41a1	4101.86	-0.617988	0.0814785	7.58468	3.33317e-14	5.72477e-13	Downregulated	vehicle vs sham
Fer1l4	0.307127	0.308261	3.48883	-0.0883565	0.929593	NA	Notsignificant	vehicle vs sham
4931406B18Rik	0.805018	0.622409	1.74743	-0.356185	0.721702	NA	NA	vehicle vs sham
Iglon5	810.868	0.160237	0.111368	-1.4388	0.150207	0.237739	Notsignificant	vehicle vs sham
Igf2bp1	0.594064	-0.804857	1.99737	0.402959	0.686979	NA	NA	vehicle vs sham
B4galnt2	5.36685	0.403612	0.782478	-0.515813	0.605985	0.70807	Notsignificant	vehicle vs sham
Zfp651	3138.11	-0.429603	0.0878345	4.89105	1.003e-06	5.28444e-06	Notsignificant	vehicle vs sham
Nelfb	1623.46	0.132963	0.0763813	-1.74077	0.0817233	0.142675	Notsignificant	vehicle vs sham
Card14	29.6536	0.0129388	0.368744	-0.0350888	0.972009	0.982256	Notsignificant	vehicle vs sham
Tmem175	1044.86	-0.0990097	0.0871918	1.13554	0.25615	0.365634	Notsignificant	vehicle vs sham
Bcas1	6211.39	0.630072	0.104716	-6.01699	1.77695e-09	1.49048e-08	Upregulated	vehicle vs sham
Tango2	2138.15	0.343285	0.0903493	-3.79953	0.000144971	0.000512029	Notsignificant	vehicle vs sham
4833413E03Rik	0.358707	1.77745	2.78059	-0.639237	0.522669	NA	NA	vehicle vs sham
Aldh1a2	356.773	0.714747	0.189936	-3.7631	0.000167822	0.000586028	Upregulated	vehicle vs sham
Ndufs2	9457.98	-0.250097	0.0622642	4.0167	5.90177e-05	0.000224428	Notsignificant	vehicle vs sham
Snx31	15.5235	0.734938	0.482089	-1.52449	0.127387	0.207358	Notsignificant	vehicle vs sham
Atraid	2312.14	-0.221002	0.0943543	2.34226	0.0191672	0.0408083	Notsignificant	vehicle vs sham
Cad	404.296	0.50358	0.114053	-4.41532	1.00861e-05	4.44282e-05	Upregulated	vehicle vs sham
Lypd8	0.593704	-0.806339	1.99746	0.403683	0.686446	NA	NA	vehicle vs sham
Sh3bp5l	1235.55	0.769687	0.0990649	-7.76952	7.87826e-15	1.47709e-13	Upregulated	vehicle vs sham
1810065E05Rik	0	NA	NA	NA	NA	NA	NA	vehicle vs sham
Atad1	6059.27	-0.363693	0.0866903	4.19531	2.72496e-05	0.000110536	Notsignificant	vehicle vs sham
Pten	5710.22	-0.457218	0.0728361	6.27735	3.44388e-10	3.27168e-09	Notsignificant	vehicle vs sham
4933402N03Rik	0	NA	NA	NA	NA	NA	NA	vehicle vs sham
Pea15a	18622.7	0.818488	0.109833	-7.45215	9.18343e-14	1.47824e-12	Upregulated	vehicle vs sham
Timm23	1901.52	-0.485774	0.139104	3.49217	0.000479116	0.00152446	Notsignificant	vehicle vs sham
Tnfaip8l2	104.671	1.97051	0.301734	-6.53061	6.55015e-11	6.97983e-10	Upregulated	vehicle vs sham
Trnt1	2369.58	-0.305558	0.0906841	3.36948	0.000753115	0.00229307	Notsignificant	vehicle vs sham
Ly6g6e	28.6645	0.583689	0.298901	-1.95279	0.0508451	0.0951445	Notsignificant	vehicle vs sham
Ehmt2	6026.15	-0.311032	0.0532156	5.84475	5.07329e-09	3.97203e-08	Notsignificant	vehicle vs sham
Elof1	1531.32	0.331712	0.124796	-2.65804	0.00785965	0.0186813	Notsignificant	vehicle vs sham
Med16	2121.56	-0.358768	0.0662816	5.41278	6.20523e-08	4.06675e-07	Notsignificant	vehicle vs sham
St3gal1	539.036	0.307306	0.1636	-1.8784	0.0603265	0.11008	Notsignificant	vehicle vs sham
Tmem259	3487.3	-0.307914	0.0605168	5.08807	3.61723e-07	2.06865e-06	Notsignificant	vehicle vs sham
Rnf170	1259.99	-0.308502	0.0749756	4.1147	3.87678e-05	0.000152126	Notsignificant	vehicle vs sham
Clip3	19911.5	-0.69862	0.111609	6.25955	3.86098e-10	3.63708e-09	Downregulated	vehicle vs sham
Thap8	1.79815	-0.934741	1.28371	0.728157	0.466517	0.581916	Notsignificant	vehicle vs sham
Myl2	6.82453	0.326227	0.590451	-0.552504	0.580603	0.686135	Notsignificant	vehicle vs sham
Dedd	215.2	-0.07527	0.13598	0.553536	0.579896	0.685604	Notsignificant	vehicle vs sham
Mcemp1	14.4613	-0.0767131	0.42876	0.178919	0.858002	0.90307	Notsignificant	vehicle vs sham
Nit1	969.959	0.222243	0.094054	-2.36293	0.0181311	0.0389288	Notsignificant	vehicle vs sham
Pax5	5.12207	-0.774524	0.716771	1.08057	0.279887	0.392358	Notsignificant	vehicle vs sham
Prdm15	348.172	0.688199	0.144441	-4.76458	1.89247e-06	9.48688e-06	Upregulated	vehicle vs sham
Rnf168	1313.01	-0.159403	0.0755556	2.10975	0.03488	0.0687775	Notsignificant	vehicle vs sham
Tctex1d2	486.882	-0.368486	0.112609	3.27225	0.00106693	0.00313943	Notsignificant	vehicle vs sham
Chp1	7492.02	-0.282869	0.062644	4.5155	6.31669e-06	2.87589e-05	Notsignificant	vehicle vs sham
Sval2	0	NA	NA	NA	NA	NA	NA	vehicle vs sham
Trpv4	214.933	1.81076	0.426808	-4.24256	2.20988e-05	9.14906e-05	Upregulated	vehicle vs sham
Klhl3	1052.3	0.075922	0.148293	-0.511971	0.608671	0.710506	Notsignificant	vehicle vs sham
Tvp23b	1122.71	0.663006	0.090214	-7.34927	1.99298e-13	3.08217e-12	Upregulated	vehicle vs sham
Dnajc7	6112.12	-0.536608	0.0699041	7.67635	1.63689e-14	2.95445e-13	Downregulated	vehicle vs sham
Zfp385c	13.382	-0.0562076	0.435553	0.129049	0.897319	0.931052	Notsignificant	vehicle vs sham
Cacybp	3878.68	0.0557326	0.125219	-0.44508	0.656262	0.748962	Notsignificant	vehicle vs sham
Cluap1	691.087	0.157964	0.0993129	-1.59057	0.111706	0.185929	Notsignificant	vehicle vs sham
Zswim7	414.955	-0.908164	0.147833	6.14318	8.08875e-10	7.20889e-09	Downregulated	vehicle vs sham
Pigl	163.894	-0.301049	0.148195	2.03144	0.0422099	0.0811114	Notsignificant	vehicle vs sham
Ndufa2	1906.44	0.0578358	0.116533	-0.496304	0.61968	0.719096	Notsignificant	vehicle vs sham
Pam16	862.252	0.357194	0.101196	-3.52973	0.000415978	0.00134222	Notsignificant	vehicle vs sham
Glis2	340.558	0.450963	0.107823	-4.18244	2.88399e-05	0.000116366	Notsignificant	vehicle vs sham
Cox6c	6487.34	-0.115957	0.111742	1.03773	0.299398	0.413687	Notsignificant	vehicle vs sham
Bicc1	284.202	0.507447	0.153875	-3.29778	0.000974517	0.00289189	Upregulated	vehicle vs sham
Ube2z	4228.2	-0.157259	0.0656444	2.39562	0.0165923	0.0360733	Notsignificant	vehicle vs sham
Gip	0	NA	NA	NA	NA	NA	NA	vehicle vs sham
Tmem87b	1431.34	-0.0851075	0.0762815	1.1157	0.26455	0.375283	Notsignificant	vehicle vs sham
Anapc1	2531.22	-0.022293	0.0813327	0.274096	0.784011	0.847967	Notsignificant	vehicle vs sham
Mertk	1492.09	-0.11897	0.0815592	1.45869	0.144651	0.230523	Notsignificant	vehicle vs sham
Tsg101	3607.25	-0.419742	0.0819487	5.12201	3.02298e-07	1.75385e-06	Notsignificant	vehicle vs sham
Hps5	408.228	0.559541	0.111676	-5.0104	5.43161e-07	3.00845e-06	Upregulated	vehicle vs sham
Map3k4	1456.28	-0.190363	0.104071	1.82917	0.0673743	0.121	Notsignificant	vehicle vs sham
Piezo1	116.51	0.746912	0.225651	-3.31003	0.000932849	0.0027787	Upregulated	vehicle vs sham
Blk	1.74204	0.819608	1.64771	-0.497422	0.618891	0.718517	Notsignificant	vehicle vs sham
Rnf166	1189.44	-0.319469	0.0806778	3.95981	7.50098e-05	0.000279693	Notsignificant	vehicle vs sham
Ankrd28	2443.19	-0.514115	0.0752472	6.83235	8.35339e-12	1.01577e-10	Downregulated	vehicle vs sham
Ankrd52	909.311	0.397091	0.20007	-1.98476	0.0471712	0.0892428	Notsignificant	vehicle vs sham
Pkd2l2	677.659	0.548595	0.104398	-5.25484	1.48154e-07	9.09872e-07	Upregulated	vehicle vs sham
Srp19	1582.06	-0.297566	0.0892752	3.33313	0.000858745	0.00258036	Notsignificant	vehicle vs sham
Tmbim7	0.961052	0.670215	1.58128	-0.423844	0.671679	0.761013	Notsignificant	vehicle vs sham
Clec4f	0.923994	2.18295	2.00776	-1.08726	0.276923	NA	NA	vehicle vs sham
Klra17	0.63573	2.6353	2.71201	-0.971714	0.331193	NA	NA	vehicle vs sham
Wdfy2	730.319	0.338049	0.0842052	-4.01459	5.95501e-05	0.000226331	Notsignificant	vehicle vs sham
Rbsn	2366.51	-0.668165	0.081323	8.21619	2.10077e-16	4.85917e-15	Downregulated	vehicle vs sham
Mrps25	861.137	1.08237	0.0930023	-11.6381	2.6383e-31	3.32207e-29	Upregulated	vehicle vs sham
Dguok	463.113	0.263053	0.11086	-2.37285	0.0176516	0.0380458	Notsignificant	vehicle vs sham
Camta1	8508.85	-0.23579	0.0902116	2.61374	0.00895563	0.0209562	Notsignificant	vehicle vs sham
Csf1	872.355	0.446593	0.148962	-2.99804	0.00271722	0.00726323	Notsignificant	vehicle vs sham
Strip1	2253.79	0.269432	0.0694183	-3.88128	0.00010391	0.000376758	Notsignificant	vehicle vs sham
Kif1a	33535.5	-0.34125	0.108864	3.13464	0.00172067	0.00482551	Notsignificant	vehicle vs sham
Alx3	31.405	1.11469	0.32213	-3.46036	0.000539454	0.00169737	Upregulated	vehicle vs sham
Slc25a11	4753.9	-0.257371	0.0683514	3.76541	0.000166273	0.000581097	Notsignificant	vehicle vs sham
Chrne	4.28013	0.898829	0.920363	-0.976603	0.328766	0.445784	Notsignificant	vehicle vs sham
Cmc2	448.683	-0.379594	0.101635	3.73487	0.000187815	0.000649977	Notsignificant	vehicle vs sham
Chfr	757.39	0.0741664	0.111637	-0.664351	0.506466	0.619901	Notsignificant	vehicle vs sham
Ceacam16	15.1619	2.35594	0.507208	-4.64493	3.40196e-06	1.62866e-05	Upregulated	vehicle vs sham
Hoxa2	0	NA	NA	NA	NA	NA	NA	vehicle vs sham
Adam28	1.07325	0.305756	1.64886	-0.185435	0.852888	0.89958	Notsignificant	vehicle vs sham
Ankrd53	18.2085	-0.685999	0.470658	1.45753	0.14497	0.230858	Notsignificant	vehicle vs sham
Tex261	1598.54	0.288547	0.0842561	-3.42464	0.000615612	0.00191188	Notsignificant	vehicle vs sham
Fam120b	2434.74	-0.184095	0.083589	2.20238	0.0276383	0.0561741	Notsignificant	vehicle vs sham
Tbp	865.38	-0.172694	0.0796684	2.16765	0.030185	0.0606898	Notsignificant	vehicle vs sham
Psmb1	6477.41	-0.211527	0.0965914	2.18992	0.0285301	0.0577331	Notsignificant	vehicle vs sham
Pdcd2	0	NA	NA	NA	NA	NA	NA	vehicle vs sham
Dll1	290.115	-0.233259	0.14624	1.59504	0.110704	0.184594	Notsignificant	vehicle vs sham
Nol3	644.84	0.223232	0.0954961	-2.3376	0.0194078	0.0412626	Notsignificant	vehicle vs sham
Fhod1	164.96	0.299068	0.175888	-1.70033	0.0890693	0.153473	Notsignificant	vehicle vs sham
Plekhg4	55.0107	-0.205357	0.392009	0.52386	0.600376	0.703447	Notsignificant	vehicle vs sham
Slc9a5	1634.44	-1.17384	0.110127	10.6589	1.58397e-26	1.2438e-24	Downregulated	vehicle vs sham
Elmo3	116.272	0.750582	0.178415	-4.20694	2.58849e-05	0.000105584	Upregulated	vehicle vs sham
Stc1	163.228	0.158158	0.174409	-0.906822	0.364501	0.482644	Notsignificant	vehicle vs sham
4931428F04Rik	332.444	0.404574	0.109824	-3.68384	0.000229743	0.00078098	Notsignificant	vehicle vs sham
Tppp3	2329.38	0.82244	0.164974	-4.98528	6.1873e-07	3.39432e-06	Upregulated	vehicle vs sham
Msh3	915.967	-0.440086	0.0767638	5.73299	9.86767e-09	7.41993e-08	Notsignificant	vehicle vs sham
Adamts13	19.7768	-0.117878	0.346177	0.340514	0.733469	0.809986	Notsignificant	vehicle vs sham
Tmem208	558.303	0.634765	0.149685	-4.24067	2.22858e-05	9.22292e-05	Upregulated	vehicle vs sham
E2f4	828.034	-0.201269	0.109792	1.83319	0.0667745	0.120115	Notsignificant	vehicle vs sham
Surf4	3514.91	-0.242083	0.0863356	2.80398	0.00504758	0.0125997	Notsignificant	vehicle vs sham
Surf2	1002.89	-0.435553	0.0762158	5.71473	1.09879e-08	8.17279e-08	Notsignificant	vehicle vs sham
Dnajb9	2903.3	-0.439096	0.109969	3.99291	6.52664e-05	0.000246035	Notsignificant	vehicle vs sham
Naf1	423.451	0.567414	0.121932	-4.65351	3.26326e-06	1.56719e-05	Upregulated	vehicle vs sham
Yes1	449.309	0.947466	0.114138	-8.30104	1.03201e-16	2.48148e-15	Upregulated	vehicle vs sham
Ppp1cb	12161.2	-0.14277	0.0722485	1.97609	0.0481444	0.0908095	Notsignificant	vehicle vs sham
Gorasp2	4449.75	-0.60663	0.0706309	8.58873	8.79324e-18	2.41445e-16	Downregulated	vehicle vs sham
Tsen15	673.58	-0.0525244	0.116244	0.451845	0.65138	0.745327	Notsignificant	vehicle vs sham
Oc90	1.68524	2.42987	1.43711	-1.6908	0.0908758	0.156131	Notsignificant	vehicle vs sham
Efr3a	3623.25	0.0222469	0.073431	-0.302964	0.761918	0.831126	Notsignificant	vehicle vs sham
Trappc2l	1297.62	-0.0485371	0.0853409	0.568744	0.56953	0.676959	Notsignificant	vehicle vs sham
Acsf3	595.475	-0.0688308	0.10279	0.669627	0.503096	0.616809	Notsignificant	vehicle vs sham
Ddx19a	812.109	-0.32088	0.0856501	3.7464	0.000179388	0.000622634	Notsignificant	vehicle vs sham
Galns	318.288	-0.0279464	0.172438	0.162066	0.871254	0.912281	Notsignificant	vehicle vs sham
Gata2	273.823	-1.17269	0.229891	5.10108	3.37722e-07	1.94026e-06	Downregulated	vehicle vs sham
C8g	68.0634	-0.280704	0.237985	1.1795	0.238198	0.345425	Notsignificant	vehicle vs sham
Entpd2	254.922	0.490097	0.13256	-3.69716	0.000218023	0.000744708	Notsignificant	vehicle vs sham
Rabl6	5219.21	0.037893	0.0760751	-0.4981	0.618413	0.718096	Notsignificant	vehicle vs sham
Ptgds	40491	-0.590795	0.130934	4.51216	6.41702e-06	2.91845e-05	Downregulated	vehicle vs sham
Edf1	3330.56	0.0477112	0.0557747	-0.855428	0.392314	0.511265	Notsignificant	vehicle vs sham
Clic3	53.0698	-0.21901	0.317095	0.690677	0.489769	0.604541	Notsignificant	vehicle vs sham
Npdc1	6711.92	-0.244311	0.0588885	4.1487	3.34374e-05	0.000133149	Notsignificant	vehicle vs sham
Fbxw5	2728.27	-0.459002	0.0644348	7.12351	1.05211e-12	1.46717e-11	Notsignificant	vehicle vs sham
Slc25a13	243.113	-0.269541	0.136136	1.97994	0.0477103	0.0901105	Notsignificant	vehicle vs sham
Ube2i	4150.16	-0.198794	0.0601715	3.30379	0.000953868	0.00283654	Notsignificant	vehicle vs sham
Tsr3	730.747	-0.744801	0.108544	6.86173	6.80306e-12	8.40703e-11	Downregulated	vehicle vs sham
Unkl	478.642	-0.0069988	0.134815	0.0519139	0.958597	0.973329	Notsignificant	vehicle vs sham
Lrrk1	160.54	1.16085	0.190603	-6.09038	1.12644e-09	9.77593e-09	Upregulated	vehicle vs sham
Aldh1a3	25.7279	0.589929	0.354656	-1.66338	0.0962359	0.164042	Notsignificant	vehicle vs sham
Actn1	2528.3	-0.029428	0.138244	0.212871	0.831428	0.883353	Notsignificant	vehicle vs sham
Sirt2	6897.97	-0.102042	0.0829863	1.22963	0.218837	0.32225	Notsignificant	vehicle vs sham
Hnrnpl	5480.67	-0.366145	0.0838111	4.36869	1.24995e-05	5.41619e-05	Notsignificant	vehicle vs sham
Nolc1	2613.54	-0.319407	0.0913329	3.49717	0.00047022	0.00149885	Notsignificant	vehicle vs sham
Casd1	3217.92	0.0653673	0.0869803	-0.751518	0.452341	0.568431	Notsignificant	vehicle vs sham
Cnksr3	209.648	0.421677	0.161017	-2.61884	0.00882286	0.020691	Notsignificant	vehicle vs sham
Mtmr1	1755.55	-0.401471	0.0770996	5.20717	1.91745e-07	1.15853e-06	Notsignificant	vehicle vs sham
Hmgb3	1733.12	-1.06181	0.0810133	13.1066	3.02021e-39	6.55817e-37	Downregulated	vehicle vs sham
Map2	24979.7	0.192455	0.0599208	-3.21182	0.00131898	0.00380891	Notsignificant	vehicle vs sham
Cyp2j9	1411.54	0.331234	0.154093	-2.14958	0.0315888	0.0631657	Notsignificant	vehicle vs sham
Nipsnap3a	0	NA	NA	NA	NA	NA	NA	vehicle vs sham
Abca1	2238.82	0.618525	0.201178	-3.07452	0.00210842	0.00577589	Upregulated	vehicle vs sham
Nipsnap3b	470.061	0.481398	0.126622	-3.80184	0.000143627	0.00050803	Notsignificant	vehicle vs sham
Lage3	418.837	0.27384	0.118042	-2.31986	0.0203487	0.0429583	Notsignificant	vehicle vs sham
Ubl4a	2804.61	0.00733674	0.074315	-0.098725	0.921357	0.948501	Notsignificant	vehicle vs sham
Gdi1	29178.3	-0.430322	0.0629308	6.83802	8.02936e-12	9.78046e-11	Notsignificant	vehicle vs sham
Sash1	2542.21	0.0305301	0.0954086	-0.319993	0.748974	0.820985	Notsignificant	vehicle vs sham
Gadd45b	608.393	-0.700924	0.165803	4.22744	2.36364e-05	9.7264e-05	Downregulated	vehicle vs sham
Slamf6	14.7287	1.58027	0.489116	-3.23086	0.00123417	0.0035825	Upregulated	vehicle vs sham
Slamf1	7.02148	0.0439526	0.639481	-0.0687317	0.945203	0.963968	Notsignificant	vehicle vs sham
Zdhhc12	182.076	-0.149635	0.12645	1.18336	0.236667	0.343562	Notsignificant	vehicle vs sham
Endog	333.435	-0.225089	0.166017	1.35582	0.175157	0.269452	Notsignificant	vehicle vs sham
Cybb	201.146	3.74485	0.635585	-5.89197	3.81608e-09	3.04371e-08	Upregulated	vehicle vs sham
Golga7	3873.05	0.163463	0.107491	-1.52071	0.128334	0.208628	Notsignificant	vehicle vs sham
Xk	970.967	-0.285615	0.104042	2.74519	0.00604762	0.0147941	Notsignificant	vehicle vs sham
Pcolce2	499.475	0.102552	0.162453	-0.631273	0.527862	0.639032	Notsignificant	vehicle vs sham
Cd48	108.78	2.62081	0.332041	-7.89303	2.94945e-15	5.86035e-14	Upregulated	vehicle vs sham
Clpx	1772.98	-0.633145	0.0780906	8.10782	5.15357e-16	1.13763e-14	Downregulated	vehicle vs sham
Trabd	682.512	0.0101983	0.0998682	-0.102117	0.918663	0.946599	Notsignificant	vehicle vs sham
Mov10l1	0.423459	2.05262	2.61176	-0.785917	0.431916	NA	NA	vehicle vs sham
Dennd6b	788.217	0.499519	0.168105	-2.97147	0.00296382	0.00785039	Notsignificant	vehicle vs sham
Cd83	1252.69	0.664433	0.209504	-3.17146	0.00151675	0.00431158	Upregulated	vehicle vs sham
Cltrn	39.3844	2.57766	1.33757	-1.92711	0.0539655	0.100191	Notsignificant	vehicle vs sham
Ace2	95.3249	-0.865271	0.18323	4.72232	2.33164e-06	1.15389e-05	Downregulated	vehicle vs sham
Gzmb	0.906092	2.19621	1.94248	-1.13062	0.258214	NA	NA	vehicle vs sham
Gzmf	0	NA	NA	NA	NA	NA	NA	vehicle vs sham
Gzmn	0	NA	NA	NA	NA	NA	NA	vehicle vs sham
C4a	19.0332	-0.293555	0.562662	0.521725	0.601862	0.704649	Notsignificant	vehicle vs sham
Ager	31.1617	-0.682652	0.323189	2.11223	0.0346663	0.0683941	Notsignificant	vehicle vs sham
Atf6b	1577.2	0.230031	0.107691	-2.13602	0.0326775	0.0650068	Notsignificant	vehicle vs sham
Egfl8	36.5557	-0.158419	0.262292	0.60398	0.545857	0.655521	Notsignificant	vehicle vs sham
Notch4	245.331	-0.431331	0.163156	2.64367	0.00820116	0.0193998	Notsignificant	vehicle vs sham
Ppt2	451.645	-0.263343	0.0908592	2.89837	0.00375113	0.00969637	Notsignificant	vehicle vs sham
Prrt1	4154.74	-0.716967	0.0879119	8.15552	3.47671e-16	7.82904e-15	Downregulated	vehicle vs sham
Rnf5	1748.63	0.230544	0.0806943	-2.857	0.00427661	0.0108755	Notsignificant	vehicle vs sham
Fam163a	215.008	0.321135	0.144024	-2.22974	0.0257649	0.0528285	Notsignificant	vehicle vs sham
Cacfd1	1680.73	-0.164542	0.073023	2.25329	0.0242407	0.050077	Notsignificant	vehicle vs sham
Hivep2	5320.41	-0.302428	0.137184	2.20454	0.0274865	0.0559122	Notsignificant	vehicle vs sham
2310057J18Rik	0.231075	-1.72549	3.52049	0.490129	0.624043	NA	NA	vehicle vs sham
Arnt	719.951	0.437069	0.135909	-3.2159	0.00130038	0.00375827	Notsignificant	vehicle vs sham
Itga2	16.2218	0.0654722	0.396526	-0.165115	0.868854	0.910484	Notsignificant	vehicle vs sham
Mocs2	1942.65	0.305799	0.092291	-3.31342	0.000921614	0.00274831	Notsignificant	vehicle vs sham
Nat9	478.87	0.376553	0.0888977	-4.2358	2.27741e-05	9.40136e-05	Notsignificant	vehicle vs sham
Lpl	2022.74	-0.259624	0.379974	0.683267	0.494438	0.608926	Notsignificant	vehicle vs sham
Atp6v0e	954.558	0.609619	0.169584	-3.59478	0.00032466	0.0010712	Upregulated	vehicle vs sham
Nkx2-5	0	NA	NA	NA	NA	NA	NA	vehicle vs sham
Zfp318	1706.9	-0.482839	0.0978779	4.93308	8.09448e-07	4.3279e-06	Notsignificant	vehicle vs sham
Ttbk1	3334.95	-0.207815	0.143373	1.44948	0.147205	0.233804	Notsignificant	vehicle vs sham
Srf	1399.49	-0.235001	0.0985812	2.38384	0.0171333	0.037075	Notsignificant	vehicle vs sham
Gata3	1.64204	3.15504	1.60062	-1.97114	0.0487075	0.0917333	Notsignificant	vehicle vs sham
Gata5	0	NA	NA	NA	NA	NA	NA	vehicle vs sham
Lama5	324.36	0.0699095	0.159811	-0.437451	0.661784	0.753466	Notsignificant	vehicle vs sham
Steap1	137.562	2.31341	1.00774	-2.29565	0.0216962	0.04542	Upregulated	vehicle vs sham
Steap2	815.031	0.813436	0.133931	-6.07357	1.25101e-09	1.07736e-08	Upregulated	vehicle vs sham
Hspa8	65754.8	0.24083	0.0584982	-4.11688	3.8404e-05	0.000150865	Notsignificant	vehicle vs sham
Serac1	328.689	0.716361	0.122456	-5.84995	4.91727e-09	3.85839e-08	Upregulated	vehicle vs sham
Awat1	0.21191	1.11347	3.52079	-0.316255	0.751809	NA	NA	vehicle vs sham
Pdzd11	1055.88	0.396419	0.108546	-3.65207	0.000260136	0.0008759	Notsignificant	vehicle vs sham
Psma2	4415.04	-0.422724	0.0890108	4.74913	2.04295e-06	1.02004e-05	Notsignificant	vehicle vs sham
Mrpl32	683.48	-0.0951216	0.10548	0.901799	0.367163	0.485264	Notsignificant	vehicle vs sham
Setdb1	1134.05	0.113897	0.103992	-1.09525	0.273406	0.385278	Notsignificant	vehicle vs sham
Anxa9	16.9682	1.94923	0.465088	-4.19109	2.77621e-05	0.000112486	Upregulated	vehicle vs sham
Arnt2	11350.2	-0.420072	0.0832686	5.04478	4.54048e-07	2.55139e-06	Notsignificant	vehicle vs sham
Prune1	1264.34	-0.3509	0.0690578	5.08125	3.74961e-07	2.14091e-06	Notsignificant	vehicle vs sham
Cers2	2744.09	0.370001	0.10463	-3.53629	0.000405788	0.00131293	Notsignificant	vehicle vs sham
Nlrp5	0	NA	NA	NA	NA	NA	NA	vehicle vs sham
Capza2	12071.7	-0.210102	0.0699941	3.00171	0.00268468	0.00718437	Notsignificant	vehicle vs sham
Plekho1	1025.94	0.0737077	0.0954229	-0.772432	0.439858	0.556425	Notsignificant	vehicle vs sham
Vps45	1513.48	0.126104	0.0824979	-1.52858	0.126369	0.205938	Notsignificant	vehicle vs sham
Prpf3	635.175	-0.0270673	0.118266	0.228869	0.818971	0.874665	Notsignificant	vehicle vs sham
Anp32e	4487.21	-0.128909	0.0787219	1.63752	0.101521	0.171744	Notsignificant	vehicle vs sham
Aph1a	1435.39	-0.0397135	0.0762763	0.520653	0.602608	0.705106	Notsignificant	vehicle vs sham
Tab2	2686.15	-0.250069	0.071319	3.50635	0.000454304	0.00145268	Notsignificant	vehicle vs sham
Ppil4	2009.48	-0.541002	0.083564	6.4741	9.53766e-11	9.94421e-10	Downregulated	vehicle vs sham
Cnih1	2608.53	-0.0142621	0.0936541	0.152285	0.878962	0.917613	Notsignificant	vehicle vs sham
Eps8	1301.75	0.3219	0.11675	-2.75718	0.00583023	0.0143298	Notsignificant	vehicle vs sham
Med22	1575.43	-0.463633	0.0732105	6.33287	2.40637e-10	2.34897e-09	Notsignificant	vehicle vs sham
Abo	0.410538	-0.334928	3.21128	0.104297	0.916933	NA	Notsignificant	vehicle vs sham
Surf1	2481.8	-0.244869	0.0934751	2.61962	0.00880276	0.0206622	Notsignificant	vehicle vs sham
Med28	2385.63	0.216604	0.0903646	-2.397	0.0165298	0.0359556	Notsignificant	vehicle vs sham
Qdpr	5537	1.08776	0.0875028	-12.4311	1.77169e-35	3.01613e-33	Upregulated	vehicle vs sham
Gnrh1	29.6038	0.377852	0.453082	-0.833959	0.404304	0.523014	Notsignificant	vehicle vs sham
Tnr	4338.69	-0.0257783	0.150334	0.171473	0.863852	0.907253	Notsignificant	vehicle vs sham
Sqstm1	25402.5	-0.616694	0.0727201	8.48037	2.24477e-17	5.86838e-16	Downregulated	vehicle vs sham
Nfe2l2	977.317	1.06232	0.165729	-6.40996	1.45558e-10	1.4771e-09	Upregulated	vehicle vs sham
Rxrg	1758.58	0.915034	0.171521	-5.33481	9.56444e-08	6.07556e-07	Upregulated	vehicle vs sham
Rxra	1626.34	-0.117025	0.0948559	1.23371	0.21731	0.320402	Notsignificant	vehicle vs sham
Adamtsl4	215.205	1.36092	0.203547	-6.68603	2.29301e-11	2.61217e-10	Upregulated	vehicle vs sham
Fcrls	846.888	3.86718	0.210618	-18.3611	2.69167e-75	4.09134e-72	Upregulated	vehicle vs sham
Cd5l	577.048	9.66318	1.64177	-5.88584	3.96032e-09	3.15049e-08	Upregulated	vehicle vs sham
Prpsap1	1384.31	-0.0642373	0.0720847	0.891136	0.372856	0.491232	Notsignificant	vehicle vs sham
Fam184b	250.029	-0.364514	0.164192	2.22005	0.0264153	0.0540186	Notsignificant	vehicle vs sham
Ncapg	15.5948	0.0807514	0.418447	-0.192979	0.846976	0.8952	Notsignificant	vehicle vs sham
Lcorl	793.182	-0.253456	0.124596	2.03423	0.0419285	0.080607	Notsignificant	vehicle vs sham
Lta4h	1606.86	-0.181285	0.0676091	2.68137	0.00733208	0.0175508	Notsignificant	vehicle vs sham
Amdhd1	5.89556	-0.220468	0.720724	0.305898	0.759683	0.829326	Notsignificant	vehicle vs sham
Dstn	6853.84	0.0311961	0.0972006	-0.320945	0.748252	0.820509	Notsignificant	vehicle vs sham
H2afy	2949.54	-0.00950218	0.0749018	0.126862	0.89905	0.932302	Notsignificant	vehicle vs sham
Gtf2ird2	605.158	-0.189661	0.0973969	1.9473	0.051499	0.0961652	Notsignificant	vehicle vs sham
Bola1	426.494	-0.0949969	0.10623	0.894255	0.371186	0.489557	Notsignificant	vehicle vs sham
Castor2	5669.89	-0.245279	0.0975512	2.51436	0.0119248	0.0270393	Notsignificant	vehicle vs sham
Fcgr1	188.48	2.04138	0.174914	-11.6708	1.79793e-31	2.30481e-29	Upregulated	vehicle vs sham
Ncf1	322.509	1.24094	0.195871	-6.33549	2.36582e-10	2.31257e-09	Upregulated	vehicle vs sham
Wnt11	35.17	-0.475664	0.415778	1.14404	0.252609	0.361716	Notsignificant	vehicle vs sham
Adss	3224.02	-0.0482787	0.0595381	0.810887	0.417431	0.535245	Notsignificant	vehicle vs sham
1700016C15Rik	4.19947	0.172254	0.762959	-0.225771	0.82138	0.876383	Notsignificant	vehicle vs sham
Il17rb	56.5563	1.06331	0.255187	-4.16679	3.08925e-05	0.000123826	Upregulated	vehicle vs sham
Cacna1d	944.246	-0.199253	0.139452	1.42883	0.153053	0.241383	Notsignificant	vehicle vs sham
Chdh	219.5	0.858067	0.143253	-5.98986	2.10017e-09	1.73762e-08	Upregulated	vehicle vs sham
Actr8	2340.07	-0.42264	0.0790251	5.34817	8.88492e-08	5.6727e-07	Notsignificant	vehicle vs sham
Lrrc27	270.151	0.328416	0.138527	-2.37077	0.0177509	0.0382289	Notsignificant	vehicle vs sham
Stk32c	6016.8	-0.291211	0.0655829	4.44035	8.98132e-06	3.98587e-05	Notsignificant	vehicle vs sham
Fnta	2370.87	0.282112	0.0912332	-3.09221	0.00198673	0.00547849	Notsignificant	vehicle vs sham
Mtrex	2352.06	0.36575	0.0793739	-4.60794	4.06683e-06	1.91805e-05	Notsignificant	vehicle vs sham
Lbp	965.366	1.15375	0.32494	-3.55066	0.000384264	0.00124861	Upregulated	vehicle vs sham
Celsr1	180.657	0.309275	0.139287	-2.22041	0.0263906	0.0539786	Notsignificant	vehicle vs sham
Fli1	127.938	0.822554	0.172028	-4.7815	1.73991e-06	8.77378e-06	Upregulated	vehicle vs sham
Stard13	460.431	0.444405	0.133804	-3.32132	0.000895928	0.00267885	Notsignificant	vehicle vs sham
Tenm1	801.538	0.233722	0.141337	-1.65365	0.0981983	0.166919	Notsignificant	vehicle vs sham
Camk1g	2269.44	-1.42812	0.105635	13.5195	1.20019e-41	3.19249e-39	Downregulated	vehicle vs sham
Utp25	503.736	-0.0810751	0.0913262	0.887753	0.374674	0.493016	Notsignificant	vehicle vs sham
Hsd11b1	681.615	0.00560506	0.151084	-0.0370991	0.970406	0.981195	Notsignificant	vehicle vs sham
Syt14	844.341	-0.565751	0.0999695	5.65924	1.52049e-08	1.10657e-07	Downregulated	vehicle vs sham
H2-M3	166.69	0.402391	0.201561	-1.99638	0.0458926	0.087157	Notsignificant	vehicle vs sham
Lonrf3	129.506	-0.432579	0.166956	2.59098	0.00957036	0.0222576	Notsignificant	vehicle vs sham
Atp5e	1726.91	0.408338	0.129471	-3.15389	0.00161109	0.00455459	Notsignificant	vehicle vs sham
Nelfcd	1625.95	-0.348034	0.0723066	4.81331	1.4845e-06	7.58465e-06	Notsignificant	vehicle vs sham
Tubb1	0.527044	-0.440336	2.58636	0.170253	0.864811	NA	Notsignificant	vehicle vs sham
Ctsz	2622.83	1.20069	0.159085	-7.54748	4.43766e-14	7.47691e-13	Upregulated	vehicle vs sham
Prelid3b	1892.84	0.0777603	0.0748159	-1.03936	0.298639	0.412719	Notsignificant	vehicle vs sham
Sertad4	1189.42	-0.505733	0.14108	3.58472	0.000337442	0.00110866	Downregulated	vehicle vs sham
H2-M2	1.23422	3.58059	1.75746	-2.03737	0.0416133	0.0800588	Notsignificant	vehicle vs sham
Ube2a	1561.79	0.206677	0.0783891	-2.63655	0.00837538	0.019768	Notsignificant	vehicle vs sham
Slc25a5	12132	-0.268884	0.0691743	3.88705	0.00010147	0.000368351	Notsignificant	vehicle vs sham
Atp1b4	0.0916567	0.382461	3.53381	-0.108229	0.913814	NA	Notsignificant	vehicle vs sham
Ppdpf	1670.95	-0.00230214	0.0887707	0.0259335	0.97931	0.987103	Notsignificant	vehicle vs sham
Kcnq2	10937.5	-0.35094	0.129323	2.71367	0.00665429	0.0160968	Notsignificant	vehicle vs sham
Eef1a2	27251.2	-0.0112179	0.05487	0.204446	0.838005	0.888262	Notsignificant	vehicle vs sham
Col20a1	96.5329	-0.101589	0.204243	0.497394	0.618911	0.718517	Notsignificant	vehicle vs sham
Pls3	6181.36	-0.121334	0.0828793	1.46398	0.143199	0.228449	Notsignificant	vehicle vs sham
Mpped2	1446	-0.238301	0.125017	1.90615	0.0566307	0.104347	Notsignificant	vehicle vs sham
Nkap	657.317	0.0702742	0.0914953	-0.768064	0.442449	0.558839	Notsignificant	vehicle vs sham
Ndufa1	1476.55	0.228231	0.103269	-2.21007	0.0271005	0.0552817	Notsignificant	vehicle vs sham
Wt1	2.32468	-1.49795	1.10103	1.3605	0.173671	0.267554	Notsignificant	vehicle vs sham
E2f3	984.237	-0.2481	0.10183	2.43642	0.0148336	0.0327617	Notsignificant	vehicle vs sham
Cr1l	782.056	0.503711	0.0755331	-6.66874	2.58007e-11	2.92509e-10	Upregulated	vehicle vs sham
Ppfibp1	967.026	0.094774	0.100378	-0.944167	0.345084	0.462984	Notsignificant	vehicle vs sham
Cd46	88.0122	0.413838	0.318974	-1.2974	0.194492	0.293053	Notsignificant	vehicle vs sham
Cd34	2136.91	-0.263185	0.108535	2.42488	0.0153136	0.0336959	Notsignificant	vehicle vs sham
Plgrkt	387.321	0.429219	0.132472	-3.24009	0.00119494	0.00348094	Notsignificant	vehicle vs sham
Cd274	91.2488	0.965864	0.222853	-4.33408	1.4637e-05	6.25001e-05	Upregulated	vehicle vs sham
Pdcd1lg2	2.06842	-0.99746	1.115	0.894582	0.371011	0.489407	Notsignificant	vehicle vs sham
Gtf3a	243.63	0.298734	0.148784	-2.00784	0.0446601	0.085105	Notsignificant	vehicle vs sham
Mtif3	505.321	0.0433209	0.0911552	-0.475243	0.634614	0.731718	Notsignificant	vehicle vs sham
Lnx2	167.051	0.612797	0.16452	-3.72475	0.000195505	0.000674396	Upregulated	vehicle vs sham
Il19	0.46215	-2.55125	2.95975	0.861981	0.388698	NA	NA	vehicle vs sham
Dyrk3	468.419	-0.888075	0.114397	7.76309	8.28843e-15	1.55126e-13	Downregulated	vehicle vs sham
Mapkapk2	1365.21	-0.0726433	0.0922219	0.787701	0.430872	0.54776	Notsignificant	vehicle vs sham
Il10	0.123814	-1.06021	3.53381	0.300019	0.764163	NA	NA	vehicle vs sham
Lamp2	4773.87	0.479218	0.109715	-4.36786	1.2547e-05	5.43569e-05	Notsignificant	vehicle vs sham
Atxn10	11554.3	-0.270371	0.0848275	3.18731	0.00143603	0.00411012	Notsignificant	vehicle vs sham
Foxred2	652.404	-0.384944	0.11424	3.3696	0.000752774	0.00229236	Notsignificant	vehicle vs sham
Eif3d	2068.13	-0.547793	0.0773027	7.08634	1.37708e-12	1.88452e-11	Downregulated	vehicle vs sham
H3f3b	10527.6	-0.67385	0.10429	6.46134	1.03778e-10	1.07674e-09	Downregulated	vehicle vs sham
Nup50	1924.52	-0.230707	0.0637707	3.61776	0.000297164	0.000987452	Notsignificant	vehicle vs sham
Phf21b	234.46	0.0999703	0.151809	-0.658527	0.510199	0.623323	Notsignificant	vehicle vs sham
Nlrp14	0.0916567	0.382461	3.53381	-0.108229	0.913814	NA	Notsignificant	vehicle vs sham
Ift27	960.146	-0.208687	0.0807153	2.58548	0.00972449	0.0225815	Notsignificant	vehicle vs sham
Pacsin2	2265.69	0.125516	0.0878943	-1.42804	0.153281	0.241653	Notsignificant	vehicle vs sham
Cmah	7.79265	1.52455	0.65895	-2.3136	0.0206894	0.0435826	Upregulated	vehicle vs sham
Ttll12	548.925	0.328495	0.0938117	-3.50164	0.000462396	0.00147656	Notsignificant	vehicle vs sham
Bik	3.46271	-0.117926	0.990549	0.119051	0.905235	0.936783	Notsignificant	vehicle vs sham
Scube1	544.15	-0.504715	0.161496	3.12525	0.00177652	0.00496315	Downregulated	vehicle vs sham
Tox4	2531.43	-0.374425	0.07275	5.14673	2.65064e-07	1.55731e-06	Notsignificant	vehicle vs sham
Mrps18c	639.133	-0.322512	0.125821	2.56325	0.0103697	0.0238584	Notsignificant	vehicle vs sham
Sulf1	1235.11	2.00837	0.166907	-12.0328	2.38776e-33	3.52857e-31	Upregulated	vehicle vs sham
Srsf6	4088.15	-0.447529	0.108997	4.10588	4.02777e-05	0.000157731	Notsignificant	vehicle vs sham
Plcg1	2251.85	-0.222686	0.105557	2.10962	0.0348909	0.0687925	Notsignificant	vehicle vs sham
Kctd2	2215.63	0.0841381	0.071047	-1.18426	0.23631	0.343161	Notsignificant	vehicle vs sham
Tmprss6	122.06	-1.25897	0.167063	7.53588	4.85039e-14	8.13367e-13	Downregulated	vehicle vs sham
Kctd5	1128.02	-0.151956	0.109527	1.38739	0.165323	0.257113	Notsignificant	vehicle vs sham
Pom121l2	0.390864	0.533791	2.77753	-0.192182	0.8476	NA	NA	vehicle vs sham
Etaa1	376.484	0.162288	0.117274	-1.38383	0.166411	0.258596	Notsignificant	vehicle vs sham
Matn4	303.107	0.528732	0.15736	-3.36002	0.00077938	0.0023629	Upregulated	vehicle vs sham
Svs4	0	NA	NA	NA	NA	NA	NA	vehicle vs sham
Svs6	0	NA	NA	NA	NA	NA	NA	vehicle vs sham
Slpi	30.6959	0.718213	0.444114	-1.61718	0.105839	0.177763	Notsignificant	vehicle vs sham
Svs3a	0.237065	-1.75016	3.51882	0.497371	0.618927	NA	NA	vehicle vs sham
Svs5	0	NA	NA	NA	NA	NA	NA	vehicle vs sham
Rbpjl	12.9697	0.564709	0.505251	-1.11768	0.263704	0.374176	Notsignificant	vehicle vs sham
Sdc4	3136.58	-0.015825	0.1385	0.11426	0.909032	0.939541	Notsignificant	vehicle vs sham
Ccdc70	0	NA	NA	NA	NA	NA	NA	vehicle vs sham
Il13ra1	441.386	0.885744	0.147298	-6.0133	1.81786e-09	1.5218e-08	Upregulated	vehicle vs sham
Prl5a1	0	NA	NA	NA	NA	NA	NA	vehicle vs sham
Nbr1	6028.48	-0.149582	0.0633009	2.36303	0.0181262	0.0389229	Notsignificant	vehicle vs sham
Cyth1	2359.16	-0.0197634	0.0810574	0.24382	0.80737	0.86549	Notsignificant	vehicle vs sham
Rnd3	639.363	1.12092	0.156046	-7.18326	6.80689e-13	9.70198e-12	Upregulated	vehicle vs sham
Brca1	142.532	-0.558342	0.150224	3.71674	0.000201809	0.000694114	Downregulated	vehicle vs sham
Gast	8.27153	0.920881	0.594499	-1.549	0.121381	0.199486	Notsignificant	vehicle vs sham
Cntnap1	5315.86	-0.0434401	0.123751	0.351029	0.725567	0.803835	Notsignificant	vehicle vs sham
Nt5c3b	1131.52	0.565367	0.0997454	-5.6681	1.44388e-08	1.05297e-07	Upregulated	vehicle vs sham
Coa3	2041.33	0.516988	0.111898	-4.62017	3.83431e-06	1.81643e-05	Upregulated	vehicle vs sham
Zpbp2	2.53439	-0.193168	1.05651	0.182835	0.854927	0.900914	Notsignificant	vehicle vs sham
Gsdma	3.87566	-0.198535	0.891852	0.22261	0.823839	0.877794	Notsignificant	vehicle vs sham
Med24	3603.89	-0.78795	0.0865439	9.10464	8.65568e-20	3.06988e-18	Downregulated	vehicle vs sham
Gsdma2	0.119892	0.382461	3.53381	-0.108229	0.913814	NA	Notsignificant	vehicle vs sham
Psmd3	5274.04	-0.585671	0.0703113	8.32969	8.10557e-17	1.9826e-15	Downregulated	vehicle vs sham
Exosc10	1701.65	-0.49837	0.0849186	5.86879	4.38976e-09	3.46363e-08	Notsignificant	vehicle vs sham
Glod4	2313.12	0.393722	0.0796073	-4.94581	7.58297e-07	4.07969e-06	Notsignificant	vehicle vs sham
Vps53	3088.31	-0.499897	0.065532	7.62828	2.379e-14	4.18736e-13	Notsignificant	vehicle vs sham
Taok1	4961.38	-0.125738	0.0786885	1.59792	0.110061	0.183752	Notsignificant	vehicle vs sham
Dnttip1	622.092	-0.416002	0.105975	3.92546	8.65649e-05	0.000318262	Notsignificant	vehicle vs sham
Tnnc2	0.348303	-1.85558	3.31768	0.559301	0.575956	NA	NA	vehicle vs sham
Acot8	305.824	-0.00517663	0.10355	0.0499918	0.960129	0.97448	Notsignificant	vehicle vs sham
Cd300lg	22.0933	0.369099	0.396656	-0.930527	0.352098	0.470348	Notsignificant	vehicle vs sham
Spint4	0.47413	-2.58305	2.93932	0.878791	0.379514	NA	NA	vehicle vs sham
Pyy	0	NA	NA	NA	NA	NA	NA	vehicle vs sham
Mpp2	4635.86	-0.267542	0.0863128	3.09968	0.00193731	0.0053575	Notsignificant	vehicle vs sham
Ppy	0.0920177	0.382461	3.53381	-0.108229	0.913814	NA	Notsignificant	vehicle vs sham
Vtn	2510.95	0.187879	0.126362	-1.48683	0.13706	0.220407	Notsignificant	vehicle vs sham
Nlk	2587.23	-0.0879828	0.0944683	0.931347	0.351674	0.469927	Notsignificant	vehicle vs sham
Traf4	350.125	0.0166978	0.115031	-0.145159	0.884585	0.922111	Notsignificant	vehicle vs sham
Aldoc	37031.4	0.163195	0.150348	-1.08545	0.277723	0.390033	Notsignificant	vehicle vs sham
Stac2	2820.71	-0.394908	0.110455	3.57529	0.000349841	0.00114585	Notsignificant	vehicle vs sham
Rpl19	11574.4	-0.0966495	0.121143	0.797815	0.424978	0.542634	Notsignificant	vehicle vs sham
Nek8	94.3854	1.09159	0.206525	-5.2855	1.25363e-07	7.80493e-07	Upregulated	vehicle vs sham
Cacnb4	6293.74	-0.506092	0.102339	4.94524	7.60511e-07	4.08782e-06	Downregulated	vehicle vs sham
Plxdc1	1054.93	-0.475199	0.101411	4.68588	2.78761e-06	1.35994e-05	Notsignificant	vehicle vs sham
Arl5b	780.121	-0.143542	0.117496	1.22167	0.221832	0.32567	Notsignificant	vehicle vs sham
Zfp207	4195.49	0.00809899	0.0812677	-0.0996582	0.920616	0.948196	Notsignificant	vehicle vs sham
Psmd11	2192.57	-0.253871	0.0782418	3.2447	0.00117576	0.00343119	Notsignificant	vehicle vs sham
C1qtnf1	110.723	0.310698	0.192464	-1.61431	0.10646	0.178665	Notsignificant	vehicle vs sham
Pipox	74.3693	1.80474	0.243521	-7.41103	1.25325e-13	1.98579e-12	Upregulated	vehicle vs sham
Timp2	18911.1	-0.0554417	0.108634	0.510354	0.609804	0.711399	Notsignificant	vehicle vs sham
Zc3h18	1320.28	-0.142798	0.09019	1.5833	0.113353	0.188229	Notsignificant	vehicle vs sham
Top2b	4096.38	-0.348496	0.0545314	6.39075	1.65079e-10	1.66094e-09	Notsignificant	vehicle vs sham
Rarb	513.13	-0.257528	0.210549	1.22313	0.221281	0.325153	Notsignificant	vehicle vs sham
Igfbp4	3362.82	-0.525972	0.125568	4.18873	2.8052e-05	0.000113531	Downregulated	vehicle vs sham
Cdc6	12.7131	0.978955	0.50251	-1.94813	0.0513993	0.096038	Notsignificant	vehicle vs sham
Suz12	1756.72	-0.32274	0.0860379	3.75114	0.000176034	0.000611992	Notsignificant	vehicle vs sham
Atad5	169.255	-0.376477	0.187996	2.00258	0.0452227	0.086046	Notsignificant	vehicle vs sham
Crlf3	460.899	0.61188	0.111842	-5.47093	4.47686e-08	3.00908e-07	Upregulated	vehicle vs sham
Krt27	1.19699	1.1353	1.49628	-0.758748	0.448003	0.564113	Notsignificant	vehicle vs sham
Tns4	24.3842	1.84952	0.447696	-4.1312	3.60874e-05	0.000142502	Upregulated	vehicle vs sham
Tnfaip1	1813.85	-0.00899831	0.0656005	0.137168	0.890898	0.926377	Notsignificant	vehicle vs sham
Abr	17873.2	-0.575897	0.0668362	8.61656	6.89982e-18	1.92941e-16	Downregulated	vehicle vs sham
Rab11fip4	9715.96	-0.217307	0.0885379	2.45439	0.0141122	0.0313703	Notsignificant	vehicle vs sham
Cd40	19.7445	0.530961	0.395737	-1.3417	0.179693	0.27492	Notsignificant	vehicle vs sham
Slc35c2	1841.74	-0.379928	0.0606936	6.25978	3.85521e-10	3.63454e-09	Notsignificant	vehicle vs sham
Zfp334	767.553	0.0780474	0.168966	-0.461913	0.644144	0.739341	Notsignificant	vehicle vs sham
Elmo2	5384.33	-0.426479	0.0782086	5.45309	4.95012e-08	3.30319e-07	Notsignificant	vehicle vs sham
Wsb1	1528.76	0.0207828	0.20884	-0.099515	0.920729	0.948222	Notsignificant	vehicle vs sham
Ttpal	2289.4	-0.125479	0.0873464	1.43657	0.150841	0.238494	Notsignificant	vehicle vs sham
Rhot1	3283.6	-0.310015	0.0621555	4.98774	6.1091e-07	3.35488e-06	Notsignificant	vehicle vs sham
Hnf4g	0.476892	1.04439	2.30222	-0.453647	0.650083	NA	NA	vehicle vs sham
Rhbdl3	1114.57	-0.227903	0.119216	1.91168	0.0559174	0.103268	Notsignificant	vehicle vs sham
Ada	58.3361	-0.879047	0.250313	3.51179	0.000445094	0.00142666	Downregulated	vehicle vs sham
Serinc3	14617.6	-0.191048	0.0738597	2.58663	0.00969192	0.0225182	Notsignificant	vehicle vs sham
Tha1	107.925	-0.0605272	0.187636	0.322578	0.747015	0.819744	Notsignificant	vehicle vs sham
Pgs1	2563.76	-0.180698	0.0640306	2.82206	0.00477169	0.0120153	Notsignificant	vehicle vs sham
Birc5	29.8038	-0.323276	0.307354	1.0518	0.292891	0.406278	Notsignificant	vehicle vs sham
Afmid	24.9823	0.157206	0.338612	-0.464264	0.642458	0.738044	Notsignificant	vehicle vs sham
Trp53tg5	2.90421	0.930606	0.985472	-0.944326	0.345003	0.462934	Notsignificant	vehicle vs sham
Pigt	3445.11	-0.581899	0.0841861	6.91205	4.77695e-12	6.05081e-11	Downregulated	vehicle vs sham
Wfdc2	45.8537	2.62585	0.515017	-5.09858	3.42216e-07	1.96396e-06	Upregulated	vehicle vs sham
Etv4	214.954	0.0799124	0.181132	-0.441183	0.65908	0.751177	Notsignificant	vehicle vs sham
Eppin	0.675369	-0.343882	2.40303	0.143104	0.886208	NA	Notsignificant	vehicle vs sham
Dbndd2	4067.16	-0.835046	0.091563	9.1199	7.5194e-20	2.68929e-18	Downregulated	vehicle vs sham
Mmp9	91.5722	-0.429114	0.263475	1.62867	0.103383	0.17447	Notsignificant	vehicle vs sham
Slc12a5	18772.9	-0.285934	0.123584	2.31368	0.0206853	0.0435824	Notsignificant	vehicle vs sham
Ghdc	256.779	0.769471	0.134552	-5.71878	1.07292e-08	8.00831e-08	Upregulated	vehicle vs sham
Pltp	2544.04	1.75907	0.153185	-11.4833	1.60077e-30	1.87167e-28	Upregulated	vehicle vs sham
Slc12a7	257.973	1.00048	0.151636	-6.59789	4.17062e-11	4.5866e-10	Upregulated	vehicle vs sham
Ctsa	4352.87	0.0942971	0.118262	-0.797361	0.425242	0.542807	Notsignificant	vehicle vs sham
Zswim1	958.428	-0.695214	0.0918434	7.56956	3.74502e-14	6.38574e-13	Downregulated	vehicle vs sham
Slc12a4	659.985	0.647856	0.105726	-6.1277	8.91587e-10	7.86608e-09	Upregulated	vehicle vs sham
Spata25	2.79422	0.144067	1.02247	-0.140901	0.887948	0.92462	Notsignificant	vehicle vs sham
Myo1c	517.994	0.204027	0.165712	-1.23122	0.218242	0.321619	Notsignificant	vehicle vs sham
Crk	5991.12	0.0211758	0.0651011	-0.325276	0.744972	0.818213	Notsignificant	vehicle vs sham
Cox7c	4513.51	-0.0347465	0.104957	0.331054	0.740603	0.815077	Notsignificant	vehicle vs sham
Pitpna	14266.8	-0.320983	0.0573205	5.59979	2.14609e-08	1.52077e-07	Notsignificant	vehicle vs sham
Mlx	991.378	0.0395789	0.0898304	-0.440595	0.659506	0.75134	Notsignificant	vehicle vs sham
Retreg3	2593.2	-0.1926	0.0898202	2.14429	0.0320098	0.0638875	Notsignificant	vehicle vs sham
Jph2	69.1827	0.544975	0.208921	-2.60852	0.00909358	0.0212533	Upregulated	vehicle vs sham
Dhx58	49.11	0.96475	0.244881	-3.93967	8.15924e-05	0.000301806	Upregulated	vehicle vs sham
Rab5a	5702.72	-0.44552	0.0738395	6.03363	1.6032e-09	1.35597e-08	Notsignificant	vehicle vs sham
Hspb9	21.4357	-2.03267	0.382934	5.30815	1.10741e-07	6.95976e-07	Downregulated	vehicle vs sham
Nkiras2	492.361	-0.197263	0.0926611	2.12887	0.0332649	0.0659964	Notsignificant	vehicle vs sham
Ppp2r5c	8047.51	-0.328077	0.0659778	4.97253	6.60836e-07	3.59565e-06	Notsignificant	vehicle vs sham
Ift52	982.506	0.434501	0.0921073	-4.71734	2.38953e-06	1.17991e-05	Notsignificant	vehicle vs sham
Mybl2	31.8829	0.18764	0.332318	-0.564641	0.572318	0.679296	Notsignificant	vehicle vs sham
Sgk2	62.1134	2.38557	0.3214	-7.42243	1.14993e-13	1.83437e-12	Upregulated	vehicle vs sham
Eya2	190.522	0.454764	0.201985	-2.25148	0.0243552	0.0502939	Notsignificant	vehicle vs sham
Prl3c1	0.230479	-1.06021	3.53381	0.300019	0.764163	NA	NA	vehicle vs sham
B4galt5	1746.35	0.244198	0.109042	-2.2395	0.0251236	0.0516952	Notsignificant	vehicle vs sham
Gdap1l1	2951.27	-0.597635	0.0626181	9.54412	1.37265e-21	5.97342e-20	Downregulated	vehicle vs sham
Hnf4a	0.294315	1.34705	3.50833	-0.383956	0.701011	NA	NA	vehicle vs sham
Ptgis	222.372	-0.420429	0.131153	3.20563	0.00134765	0.0038817	Notsignificant	vehicle vs sham
Cadps2	2997.14	0.00858562	0.0907172	-0.0946416	0.924599	0.950598	Notsignificant	vehicle vs sham
Ddx27	1055.38	-0.808789	0.112833	7.16805	7.60745e-13	1.08141e-11	Downregulated	vehicle vs sham
Cyth3	1443.87	-0.287417	0.129079	2.22668	0.0259686	0.0532023	Notsignificant	vehicle vs sham
Cyth4	481.038	1.55965	0.169728	-9.18913	3.96031e-20	1.46058e-18	Upregulated	vehicle vs sham
Rac3	629.412	0.548528	0.171238	-3.2033	0.00135861	0.0039085	Upregulated	vehicle vs sham
Rrp7a	2964.37	0.000889321	0.0569885	-0.0156053	0.987549	0.992259	Notsignificant	vehicle vs sham
Cyb5r3	3530.24	-0.35583	0.0975601	3.64729	0.000265023	0.000890243	Notsignificant	vehicle vs sham
Ints2	431.029	0.291902	0.148689	-1.96317	0.0496267	0.0932005	Notsignificant	vehicle vs sham
Med13l	2149.63	-0.56744	0.130314	4.35442	1.33423e-05	5.74744e-05	Downregulated	vehicle vs sham
Hist1h2bc	1117.12	1.04149	0.144962	-7.18458	6.74152e-13	9.61524e-12	Upregulated	vehicle vs sham
Baiap2l2	71.28	0.0273116	0.24141	-0.113133	0.909925	0.940098	Notsignificant	vehicle vs sham
Mafk	747.226	-1.28156	0.125302	10.2278	1.48844e-24	9.15436e-23	Downregulated	vehicle vs sham
Med1	1150.93	-0.037108	0.0935713	0.396574	0.691681	0.776785	Notsignificant	vehicle vs sham
Erbb3	391.747	0.493519	0.206405	-2.39102	0.0168015	0.036461	Notsignificant	vehicle vs sham
Stard3	1084.52	-0.013329	0.0764473	0.174356	0.861586	0.905633	Notsignificant	vehicle vs sham
Ikzf3	31.5031	0.920862	0.327615	-2.8108	0.0049418	0.0123836	Upregulated	vehicle vs sham
Mfng	137.871	0.622651	0.164349	-3.78859	0.000151507	0.000533168	Upregulated	vehicle vs sham
Vmp1	5533.33	-0.0890415	0.0804996	1.10611	0.268679	0.379824	Notsignificant	vehicle vs sham
Uchl5	1692.88	-0.534275	0.0773141	6.91044	4.83143e-12	6.11617e-11	Downregulated	vehicle vs sham
Glrx2	1802.69	-0.115341	0.0690822	1.66961	0.0949959	0.162292	Notsignificant	vehicle vs sham
Ro60	1877.07	0.329668	0.0817286	-4.0337	5.49065e-05	0.000210073	Notsignificant	vehicle vs sham
Stk4	1316.26	0.198119	0.0772003	-2.56629	0.0102792	0.0236759	Notsignificant	vehicle vs sham
Wfdc15b	2.0627	1.05572	1.22823	-0.859543	0.390041	0.508895	Notsignificant	vehicle vs sham
Pmp22	1001.05	0.673991	0.154566	-4.36053	1.29748e-05	5.60161e-05	Upregulated	vehicle vs sham
Gdf9	26.8703	1.1704	0.326054	-3.58959	0.000331203	0.00109035	Upregulated	vehicle vs sham
Zcchc10	283.775	-0.161104	0.113919	1.41419	0.157306	0.246818	Notsignificant	vehicle vs sham
Prl8a2	0.117824	-1.06021	3.53381	0.300019	0.764163	NA	NA	vehicle vs sham
Tbx5	0	NA	NA	NA	NA	NA	NA	vehicle vs sham
Psmb6	3566.52	-0.300411	0.0996198	3.01558	0.00256491	0.00688983	Notsignificant	vehicle vs sham
Spag7	2211.36	-0.339815	0.0568347	5.97901	2.24497e-09	1.84737e-08	Notsignificant	vehicle vs sham
Pfn1	4364.25	0.237479	0.0893516	-2.6578	0.00786518	0.0186923	Notsignificant	vehicle vs sham
Tomm34	2341.75	-0.0431419	0.079309	0.543972	0.586461	0.69133	Notsignificant	vehicle vs sham
Ywhab	28310.2	-0.297892	0.0659457	4.51724	6.26517e-06	2.85304e-05	Notsignificant	vehicle vs sham
Ksr1	1656.18	-0.941661	0.120978	7.78375	7.04044e-15	1.3282e-13	Downregulated	vehicle vs sham
Gpx3	1646	0.988426	0.441206	-2.24028	0.0250728	0.0516105	Notsignificant	vehicle vs sham
Anxa6	3419.18	0.398255	0.0732868	-5.4342	5.50424e-08	3.64098e-07	Notsignificant	vehicle vs sham
Il12rb2	23.8695	-0.295616	0.350593	0.843187	0.399124	0.518046	Notsignificant	vehicle vs sham
Zkscan6	399.885	0.200682	0.131841	-1.52215	0.127971	0.208182	Notsignificant	vehicle vs sham
Kpna2	1304.11	-0.367438	0.083439	4.40367	1.06435e-05	4.67575e-05	Notsignificant	vehicle vs sham
Smurf2	1448.46	0.164357	0.0887724	-1.85144	0.0641064	0.115953	Notsignificant	vehicle vs sham
Cep95	220.734	0.612426	0.155902	-3.92829	8.55533e-05	0.000314939	Upregulated	vehicle vs sham
Vezf1	1555.17	0.0144961	0.0801664	-0.180825	0.856505	0.90204	Notsignificant	vehicle vs sham
Cuedc1	884.872	0.429118	0.0792717	-5.41325	6.18905e-08	4.05864e-07	Notsignificant	vehicle vs sham
Srsf1	5299	0.0528538	0.0803113	-0.658111	0.510467	0.623578	Notsignificant	vehicle vs sham
Abi3	40.6223	2.50064	0.375234	-6.66422	2.6608e-11	3.0118e-10	Upregulated	vehicle vs sham
Shroom1	214.109	-0.2379	0.147263	1.61548	0.106207	0.178282	Notsignificant	vehicle vs sham
Kif3a	3410.44	-0.0754466	0.0757841	0.995548	0.31947	0.435957	Notsignificant	vehicle vs sham
2024-09-08	10695.2	0.112321	0.0721084	-1.55767	0.119311	0.196608	Notsignificant	vehicle vs sham
Mtmr4	3144.07	-0.498511	0.097359	5.12034	3.04985e-07	1.76697e-06	Notsignificant	vehicle vs sham
Mrm1	453.051	-0.0314478	0.0936469	0.335812	0.737012	0.812539	Notsignificant	vehicle vs sham
Mapt	11757.2	0.0652463	0.0878617	-0.742603	0.457722	0.573467	Notsignificant	vehicle vs sham
Kansl1	3030.1	-0.319093	0.0971317	3.28516	0.00101926	0.0030108	Notsignificant	vehicle vs sham
Gid4	2344.49	0.211316	0.070728	-2.98773	0.00281059	0.00747711	Notsignificant	vehicle vs sham
Myo1b	1564.42	-0.111026	0.127488	0.870876	0.383822	0.502475	Notsignificant	vehicle vs sham
Dhx40	1408.24	-0.256559	0.0695984	3.68627	0.000227562	0.000774184	Notsignificant	vehicle vs sham
Ypel2	2080.39	-0.00970629	0.116167	0.0835543	0.933411	0.956264	Notsignificant	vehicle vs sham
Akap1	1381.03	0.286568	0.111306	-2.5746	0.0100357	0.0231979	Notsignificant	vehicle vs sham
Nol11	1096.43	-0.441047	0.085719	5.14526	2.67145e-07	1.56867e-06	Notsignificant	vehicle vs sham
Derl2	1039.96	0.325624	0.103362	-3.15033	0.00163088	0.00460341	Notsignificant	vehicle vs sham
C1qbp	3019.52	-0.655932	0.0859779	7.62908	2.36426e-14	4.16486e-13	Downregulated	vehicle vs sham
Rpain	312.817	0.218734	0.108675	-2.01273	0.0441427	0.0842278	Notsignificant	vehicle vs sham
6330403K07Rik	12283.1	0.328711	0.116621	-2.81862	0.00482309	0.0121261	Notsignificant	vehicle vs sham
Slc13a3	436.776	1.13967	0.165911	-6.86919	6.45685e-12	8.02224e-11	Upregulated	vehicle vs sham
Kcnab3	2126.86	-1.05845	0.179891	5.8838	4.00953e-09	3.18845e-08	Downregulated	vehicle vs sham
Chd3	14925.3	0.0269081	0.0932867	-0.288445	0.773006	0.839306	Notsignificant	vehicle vs sham
Kdm6b	541.156	-0.162861	0.170657	0.954318	0.339923	0.457733	Notsignificant	vehicle vs sham
1700125H20Rik	14.4983	-2.50993	0.501867	5.00119	5.69763e-07	3.14597e-06	Downregulated	vehicle vs sham
Appbp2	3462.62	-0.189004	0.0764394	2.4726	0.0134134	0.0300112	Notsignificant	vehicle vs sham
Wnt9b	6.27987	0.657443	0.723514	-0.908681	0.363518	0.481583	Notsignificant	vehicle vs sham
Adora2b	140.558	1.21862	0.24249	-5.02544	5.02277e-07	2.79802e-06	Upregulated	vehicle vs sham
Ncor1	5684.03	-0.141843	0.0985699	1.43901	0.150148	0.237699	Notsignificant	vehicle vs sham
Trpv2	554.85	0.67432	0.10263	-6.57037	5.01915e-11	5.44381e-10	Upregulated	vehicle vs sham
Cenpv	531.076	0.48286	0.0999132	-4.83279	1.34631e-06	6.92853e-06	Notsignificant	vehicle vs sham
Pcgf2	629.157	-0.506813	0.142594	3.55424	0.000379073	0.00123344	Downregulated	vehicle vs sham
Cwc25	708.772	-0.495958	0.109651	4.52306	6.09518e-06	2.7798e-05	Notsignificant	vehicle vs sham
1700001P01Rik	6.21103	0.601816	0.780642	-0.770925	0.440751	0.557131	Notsignificant	vehicle vs sham
Pip4k2b	4681.97	-0.197574	0.112793	1.75165	0.0798346	0.139918	Notsignificant	vehicle vs sham
Trim37	10173.4	0.147642	0.0636158	-2.32084	0.0202953	0.0428839	Notsignificant	vehicle vs sham
Ybx2	27.6449	0.273774	0.484724	-0.564803	0.572207	0.679269	Notsignificant	vehicle vs sham
Ctdnep1	2440.6	-0.350429	0.0698083	5.01988	5.17036e-07	2.87197e-06	Notsignificant	vehicle vs sham
Elp5	2455.63	-0.153954	0.0738505	2.08467	0.0370992	0.0725017	Notsignificant	vehicle vs sham
Slc2a4	194.53	-1.67658	0.197799	8.47618	2.32709e-17	6.06869e-16	Downregulated	vehicle vs sham
Gabarap	6223.23	0.273075	0.103868	-2.62906	0.00856207	0.020175	Notsignificant	vehicle vs sham
Cldn7	3.69553	-0.230194	0.916548	0.251153	0.801696	0.861099	Notsignificant	vehicle vs sham
2810408A11Rik	12.4295	0.0199202	0.452903	-0.0439833	0.964918	0.977583	Notsignificant	vehicle vs sham
Phf23	1711.54	0.334115	0.0768823	-4.34579	1.38774e-05	5.95745e-05	Notsignificant	vehicle vs sham
Acadvl	760.232	0.383744	0.0993332	-3.8632	0.00011191	0.000403157	Notsignificant	vehicle vs sham
Dnah11	52.6239	1.84654	0.273285	-6.75685	1.4102e-11	1.66255e-10	Upregulated	vehicle vs sham
G3bp1	2544.99	0.414766	0.0686403	-6.04259	1.51656e-09	1.28883e-08	Notsignificant	vehicle vs sham
Atox1	1011.86	0.307384	0.109912	-2.79664	0.00516376	0.012852	Notsignificant	vehicle vs sham
Glra2	1084.73	0.478677	0.129187	-3.70531	0.000211131	0.000723722	Notsignificant	vehicle vs sham
Sparc	24524.6	0.653283	0.280347	-2.33026	0.0197922	0.0419834	Upregulated	vehicle vs sham
Glra4	11.2553	0.63506	0.510445	-1.24413	0.213452	0.315917	Notsignificant	vehicle vs sham
Mief2	381.441	0.0698736	0.122767	-0.569156	0.56925	0.676873	Notsignificant	vehicle vs sham
Tbx3	115.319	0.601784	0.253127	-2.3774	0.0174351	0.0376395	Upregulated	vehicle vs sham
Mmp20	0	NA	NA	NA	NA	NA	NA	vehicle vs sham
Mmp7	0	NA	NA	NA	NA	NA	NA	vehicle vs sham
Crhr1	431.784	0.28838	0.112208	-2.57004	0.0101686	0.0234669	Notsignificant	vehicle vs sham
Dusp14	1914.64	0.0890873	0.11547	-0.771521	0.440398	0.556958	Notsignificant	vehicle vs sham
Tada2a	967.102	-0.447807	0.0930167	4.81426	1.47743e-06	7.5553e-06	Notsignificant	vehicle vs sham
Ikzf1	226.964	1.09992	0.163831	-6.71376	1.89669e-11	2.19118e-10	Upregulated	vehicle vs sham
Tcaf3	0.83934	-0.361712	1.99513	0.181297	0.856135	NA	Notsignificant	vehicle vs sham
Pnpo	2125.53	-0.391254	0.0832157	4.70169	2.5802e-06	1.26793e-05	Notsignificant	vehicle vs sham
Cog1	1496.91	-0.378366	0.0903713	4.18679	2.82921e-05	0.000114381	Notsignificant	vehicle vs sham
Cbx1	986.812	0.788435	0.0779713	-10.1119	4.8944e-24	2.78483e-22	Upregulated	vehicle vs sham
Cdk5rap3	1184.69	-0.195026	0.0787646	2.47606	0.0132843	0.0297599	Notsignificant	vehicle vs sham
Copz2	145.358	1.06207	0.183086	-5.80096	6.59352e-09	5.08002e-08	Upregulated	vehicle vs sham
Slc25a39	1985.03	0.635309	0.0942828	-6.73834	1.60208e-11	1.87526e-10	Upregulated	vehicle vs sham
Sp2	689.714	-0.952298	0.103833	9.17141	4.66888e-20	1.70418e-18	Downregulated	vehicle vs sham
Aatf	525.698	-0.614822	0.0971799	6.32664	2.50554e-10	2.44241e-09	Downregulated	vehicle vs sham
Lhx1	47.5849	1.63887	0.363501	-4.50857	6.52661e-06	2.9622e-05	Upregulated	vehicle vs sham
Dync1h1	11922.1	-0.379195	0.144489	2.62439	0.00868034	0.0204176	Notsignificant	vehicle vs sham
Cpsf4l	17.923	1.78104	0.55349	-3.21784	0.00129158	0.00373536	Upregulated	vehicle vs sham
Pex12	345.687	0.157999	0.112079	-1.40971	0.158624	0.248511	Notsignificant	vehicle vs sham
Ndel1	3982.74	-0.263261	0.0673792	3.90716	9.33875e-05	0.000341224	Notsignificant	vehicle vs sham
Slc25a35	140.446	0.492841	0.197568	-2.49454	0.012612	0.0284244	Notsignificant	vehicle vs sham
Zbtb4	4129.35	0.105716	0.0821187	-1.28735	0.197972	0.297462	Notsignificant	vehicle vs sham
Mpdu1	1917.71	-0.257302	0.0905223	2.84242	0.00447727	0.0113343	Notsignificant	vehicle vs sham
Fxr2	5382.03	-0.375577	0.0693124	5.41861	6.00648e-08	3.95109e-07	Notsignificant	vehicle vs sham
Atp5g3	12028.8	-0.24857	0.0885788	2.8062	0.00501299	0.0125281	Notsignificant	vehicle vs sham
Cd68	905.618	0.879443	0.324753	-2.70804	0.00676828	0.0163465	Upregulated	vehicle vs sham
Slc35g3	9.66348	1.87098	0.605877	-3.08805	0.00201475	0.00554715	Upregulated	vehicle vs sham
Acsl1	2176.35	-0.555494	0.0910373	6.10183	1.04862e-09	9.14906e-09	Downregulated	vehicle vs sham
Abca5	1759.73	-0.368979	0.0647693	5.69682	1.22059e-08	9.01257e-08	Notsignificant	vehicle vs sham
Smyd4	399.691	-0.28892	0.0989489	2.91989	0.00350157	0.00910366	Notsignificant	vehicle vs sham
Lsp1	267.307	0.0808537	0.168463	-0.479949	0.631264	0.728842	Notsignificant	vehicle vs sham
Zfyve27	2186.14	-0.399248	0.0765193	5.21761	1.81245e-07	1.09977e-06	Notsignificant	vehicle vs sham
Avpi1	901.25	-0.733047	0.10658	6.87791	6.07365e-12	7.5983e-11	Downregulated	vehicle vs sham
Sfrp5	231.637	1.54812	0.273662	-5.65706	1.53987e-08	1.11952e-07	Upregulated	vehicle vs sham
Myh11	356.911	-0.056349	0.415826	0.135511	0.892208	0.927174	Notsignificant	vehicle vs sham
Rad51d	610.353	0.149928	0.0886122	-1.69195	0.090655	0.155827	Notsignificant	vehicle vs sham
[truncated: 30,237 more rows]

## Sheet: MCAO+F3-Exo vs MCAO+Vehicle
Supplementary Table1. DEGs identified in MCAO mice between treatment with F3-Exo and vehicle.
GeneName	baseMean	log2FoldChange	lfcSE	stat	pvalue	padj	change	Group
Gnai3	1863.53	-0.179135	0.090108	-1.988	0.0468118	0.22422	Notsignificant	F3-Exo vs vehicle
Pbsn	0	NA	NA	NA	NA	NA	NA	F3-Exo vs vehicle
Cdc45	83.4078	-0.174191	0.181683	-0.958762	0.337679	0.634463	Notsignificant	F3-Exo vs vehicle
H19	53.5467	-3.39433	0.810646	-4.1872	2.82419e-05	0.00215987	Downregulated	F3-Exo vs vehicle
Scml2	27.6404	-0.357498	0.310459	-1.15151	0.249521	0.546056	Notsignificant	F3-Exo vs vehicle
Apoh	18.0764	-0.307772	0.548069	-0.561558	0.574417	0.803449	Notsignificant	F3-Exo vs vehicle
Narf	2112.01	0.012652	0.0883568	0.143192	0.886139	0.957536	Notsignificant	F3-Exo vs vehicle
Cav2	1694.62	0.0705949	0.102131	0.691219	0.489428	0.751752	Notsignificant	F3-Exo vs vehicle
Klf6	1954.79	0.0919096	0.0816403	1.12579	0.260256	0.55743	Notsignificant	F3-Exo vs vehicle
Scmh1	1550.73	0.0991527	0.113571	0.873048	0.382637	0.670644	Notsignificant	F3-Exo vs vehicle
Cox5a	4584.79	0.183184	0.0754516	2.42783	0.0151894	0.11742	Notsignificant	F3-Exo vs vehicle
Tbx2	93.2272	0.266683	0.244135	1.09236	0.274675	0.574014	Notsignificant	F3-Exo vs vehicle
Tbx4	8.9835	0.673851	0.548258	1.22908	0.219043	0.511773	Notsignificant	F3-Exo vs vehicle
Zfy2	0	NA	NA	NA	NA	NA	NA	F3-Exo vs vehicle
Ngfr	397.844	0.329071	0.280995	1.17109	0.241561	0.537811	Notsignificant	F3-Exo vs vehicle
Wnt3	132.538	-0.321998	0.24017	-1.34071	0.180015	0.466954	Notsignificant	F3-Exo vs vehicle
Wnt9a	492.697	0.165913	0.116853	1.41984	0.155654	0.432347	Notsignificant	F3-Exo vs vehicle
Fer	534.343	-0.0159492	0.0900882	-0.17704	0.859477	0.946106	Notsignificant	F3-Exo vs vehicle
Xpo6	3007.85	0.14933	0.115777	1.28981	0.197117	0.488942	Notsignificant	F3-Exo vs vehicle
Tfe3	1589.87	0.0670182	0.079108	0.847174	0.396898	0.682365	Notsignificant	F3-Exo vs vehicle
Axin2	806.789	-0.0839445	0.10351	-0.81098	0.417377	0.699102	Notsignificant	F3-Exo vs vehicle
Brat1	654.063	-0.087805	0.0958887	-0.915698	0.359825	0.652383	Notsignificant	F3-Exo vs vehicle
Gna12	4403.88	-0.124804	0.10129	-1.23215	0.217894	0.510846	Notsignificant	F3-Exo vs vehicle
Slc22a18	51.2098	-0.726565	0.230552	-3.15142	0.00162478	0.0292997	Downregulated	F3-Exo vs vehicle
Itgb2l	3.00011	0.072405	1.0739	0.0674223	0.946246	NA	Notsignificant	F3-Exo vs vehicle
Igsf5	13.6295	-0.0133573	0.461562	-0.0289394	0.976913	0.991071	Notsignificant	F3-Exo vs vehicle
Pih1d2	106.044	-0.328688	0.180862	-1.81734	0.0691644	0.276161	Notsignificant	F3-Exo vs vehicle
Dlat	4597.05	0.191796	0.0522201	3.67284	0.000239867	0.00865077	Notsignificant	F3-Exo vs vehicle
Sdhd	3998.81	0.0244202	0.0871779	0.280119	0.779386	0.911976	Notsignificant	F3-Exo vs vehicle
Fgf23	7.29628	-0.422416	0.586575	-0.720139	0.471439	0.739888	Notsignificant	F3-Exo vs vehicle
Fgf6	0.102959	-0.683239	3.53381	-0.193343	0.84669	NA	NA	F3-Exo vs vehicle
Ccnd2	1978.76	-0.0989816	0.111168	-0.890377	0.373264	0.662729	Notsignificant	F3-Exo vs vehicle
Gpr107	2065.57	-0.0876327	0.102109	-0.858226	0.390768	0.677328	Notsignificant	F3-Exo vs vehicle
Nalcn	4266.23	0.157972	0.0789704	2.00039	0.0454579	0.220152	Notsignificant	F3-Exo vs vehicle
Btbd17	707.123	0.0329745	0.129311	0.255002	0.798722	0.919433	Notsignificant	F3-Exo vs vehicle
Slfn4	2.56226	-1.80714	1.25388	-1.44124	0.149517	NA	NA	F3-Exo vs vehicle
Th	408.477	-0.354306	0.165529	-2.14044	0.032319	0.182597	Notsignificant	F3-Exo vs vehicle
Ins2	10.3666	-1.07543	0.717973	-1.49787	0.134168	0.401397	Notsignificant	F3-Exo vs vehicle
Scnn1g	4.26879	-0.437811	0.714439	-0.612804	0.540006	NA	Notsignificant	F3-Exo vs vehicle
Drp2	2293.86	0.0866137	0.117052	0.739961	0.459324	0.730155	Notsignificant	F3-Exo vs vehicle
Tspan32	17.5951	-0.349633	0.384293	-0.909808	0.362924	0.654773	Notsignificant	F3-Exo vs vehicle
Lhx2	1534.89	0.0580441	0.111994	0.518277	0.604265	0.819577	Notsignificant	F3-Exo vs vehicle
Clec2g	0.102959	-0.683239	3.53381	-0.193343	0.84669	NA	NA	F3-Exo vs vehicle
Gmpr	2169.61	0.203552	0.0660765	3.08055	0.0020662	0.0338058	Notsignificant	F3-Exo vs vehicle
Glra1	11.2271	-0.607922	0.613862	-0.990323	0.322016	0.621195	Notsignificant	F3-Exo vs vehicle
Mid2	1464.93	0.118121	0.0870362	1.35714	0.174736	0.459178	Notsignificant	F3-Exo vs vehicle
Trim25	384.303	-0.517177	0.110042	-4.6998	2.60421e-06	0.000417143	Downregulated	F3-Exo vs vehicle
Dgke	3195.74	0.237317	0.0817069	2.9045	0.00367845	0.0501556	Notsignificant	F3-Exo vs vehicle
Scpep1	862.245	-0.532148	0.140081	-3.79887	0.000145356	0.00625706	Downregulated	F3-Exo vs vehicle
Mnt	1197.19	0.10153	0.123133	0.824551	0.409627	0.692447	Notsignificant	F3-Exo vs vehicle
Itgb2	554.146	-0.979601	0.424518	-2.30756	0.0210237	0.14289	Notsignificant	F3-Exo vs vehicle
Hddc2	479.781	-0.066807	0.146702	-0.455392	0.648827	0.846627	Notsignificant	F3-Exo vs vehicle
Tpd52l1	1560.93	-0.0182578	0.113692	-0.16059	0.872416	0.951593	Notsignificant	F3-Exo vs vehicle
Pemt	83.4932	-0.0506015	0.214001	-0.236455	0.81308	0.926187	Notsignificant	F3-Exo vs vehicle
Cdh1	106.067	-0.786887	0.267513	-2.94149	0.0032664	0.0460195	Downregulated	F3-Exo vs vehicle
Cdh4	1040.78	0.248302	0.121745	2.03953	0.0413973	0.210054	Notsignificant	F3-Exo vs vehicle
Ckmt1	8139.16	0.0922378	0.0625197	1.47534	0.140121	0.410572	Notsignificant	F3-Exo vs vehicle
Bcl6b	65.3152	-0.656515	0.24122	-2.72165	0.00649574	0.0703489	Notsignificant	F3-Exo vs vehicle
Clec10a	31.0789	-0.187122	0.300925	-0.621823	0.534059	0.779027	Notsignificant	F3-Exo vs vehicle
Alox12	36.919	0.168254	0.280057	0.600785	0.547983	0.78688	Notsignificant	F3-Exo vs vehicle
Arvcf	1151.67	-0.104181	0.0892327	-1.16752	0.243	0.539052	Notsignificant	F3-Exo vs vehicle
Comt	3825.06	0.180434	0.0571762	3.15575	0.00160086	0.0291035	Notsignificant	F3-Exo vs vehicle
Rtca	2443.3	0.197457	0.0649329	3.04094	0.00235842	0.0367832	Notsignificant	F3-Exo vs vehicle
Dbt	891.284	-0.100211	0.0813818	-1.23137	0.218184	0.510907	Notsignificant	F3-Exo vs vehicle
Dazap2	7307.21	-0.0568043	0.09185	-0.618447	0.536281	0.779902	Notsignificant	F3-Exo vs vehicle
Mcts1	1974.88	0.117043	0.116481	1.00482	0.314984	0.613542	Notsignificant	F3-Exo vs vehicle
Rem1	21.9042	-0.6211	0.372642	-1.66675	0.095565	0.331418	Notsignificant	F3-Exo vs vehicle
Rnf17	34.0801	0.0813816	0.272796	0.298324	0.765456	0.905509	Notsignificant	F3-Exo vs vehicle
Trappc10	3547.59	0.143315	0.0976551	1.46756	0.142223	0.413527	Notsignificant	F3-Exo vs vehicle
Ccm2	3081.76	-0.000742022	0.0770499	-0.00963041	0.992316	0.997087	Notsignificant	F3-Exo vs vehicle
Wap	0	NA	NA	NA	NA	NA	NA	F3-Exo vs vehicle
Tbrg4	1080.12	0.148808	0.101901	1.46033	0.1442	0.417265	Notsignificant	F3-Exo vs vehicle
Tmprss2	3.54038	-0.665002	0.981147	-0.67778	0.497911	NA	NA	F3-Exo vs vehicle
Fap	142.471	-0.567257	0.225524	-2.51529	0.0118935	0.100842	Notsignificant	F3-Exo vs vehicle
Gcg	1.66675	0.950259	1.12912	0.841592	0.400016	NA	NA	F3-Exo vs vehicle
Ndufa9	4597.78	0.0324686	0.0755017	0.430038	0.667168	0.857471	Notsignificant	F3-Exo vs vehicle
Egfl6	114.365	0.0538405	0.223477	0.240922	0.809615	0.924596	Notsignificant	F3-Exo vs vehicle
Lck	85.7257	-0.113855	0.208318	-0.546542	0.584694	0.809682	Notsignificant	F3-Exo vs vehicle
Tssk3	4.8483	0.134429	0.673294	0.199659	0.841747	NA	Notsignificant	F3-Exo vs vehicle
Cttnbp2	2918.62	0.13026	0.150236	0.867032	0.385925	0.67306	Notsignificant	F3-Exo vs vehicle
Galnt1	2764.69	-0.176723	0.0877033	-2.01501	0.0439034	0.216057	Notsignificant	F3-Exo vs vehicle
Myf5	0.680784	-0.560588	1.89355	-0.296051	0.767191	NA	NA	F3-Exo vs vehicle
Mkrn2	1011.23	0.023834	0.0816807	0.291795	0.770443	0.907957	Notsignificant	F3-Exo vs vehicle
Pparg	94.1982	0.137999	0.166011	0.831263	0.405825	0.690198	Notsignificant	F3-Exo vs vehicle
Raf1	1081.08	-0.0855157	0.109231	-0.782891	0.433691	0.710562	Notsignificant	F3-Exo vs vehicle
2024-09-01	67.8161	-0.0108692	0.193054	-0.0563014	0.955102	0.983455	Notsignificant	F3-Exo vs vehicle
Pdgfb	1059.17	0.0214629	0.107266	0.20009	0.84141	0.938949	Notsignificant	F3-Exo vs vehicle
Acvrl1	982.783	0.0595017	0.155329	0.38307	0.701668	0.875723	Notsignificant	F3-Exo vs vehicle
Grasp	1510.53	0.320405	0.151205	2.11901	0.0340897	0.188469	Notsignificant	F3-Exo vs vehicle
Acvr1b	5093.2	0.156541	0.117667	1.33038	0.183394	0.471971	Notsignificant	F3-Exo vs vehicle
Tom1l2	10673.3	0.15377	0.0910042	1.6897	0.0910854	0.323511	Notsignificant	F3-Exo vs vehicle
Gpa33	1.27958	-0.569191	1.46153	-0.389449	0.696944	NA	NA	F3-Exo vs vehicle
Zfp385a	2584.4	0.0108206	0.12348	0.0876306	0.93017	0.973778	Notsignificant	F3-Exo vs vehicle
Itga5	404.314	-0.311628	0.201737	-1.54472	0.122413	0.382112	Notsignificant	F3-Exo vs vehicle
Gabra2	1847.01	0.0753578	0.107693	0.699748	0.484084	0.749218	Notsignificant	F3-Exo vs vehicle
Wdr77	1412.12	0.103996	0.0908992	1.14408	0.252589	0.549968	Notsignificant	F3-Exo vs vehicle
Adora3	48.7826	-0.163239	0.233741	-0.698375	0.484943	0.749894	Notsignificant	F3-Exo vs vehicle
Atp5f1	12326.7	0.067035	0.0846836	0.791594	0.428598	0.706646	Notsignificant	F3-Exo vs vehicle
Sox9	1158.88	-0.128444	0.121703	-1.05539	0.291248	0.590062	Notsignificant	F3-Exo vs vehicle
Hnrnpd	6083.21	0.216097	0.0842834	2.56393	0.0103494	0.0924689	Notsignificant	F3-Exo vs vehicle
Dynlt1c	46.2883	-0.346638	0.261917	-1.32347	0.18568	0.474816	Notsignificant	F3-Exo vs vehicle
C1d	2395.08	0.0735537	0.128626	0.571843	0.567428	0.798803	Notsignificant	F3-Exo vs vehicle
Gm2a	3088.5	-0.25216	0.118233	-2.13273	0.0329467	0.184676	Notsignificant	F3-Exo vs vehicle
Krit1	1573.38	0.0836549	0.1096	0.763275	0.445299	0.719564	Notsignificant	F3-Exo vs vehicle
Clcn4	7903.34	0.191947	0.0542691	3.53694	0.000404785	0.0122608	Notsignificant	F3-Exo vs vehicle
Vmn2r88	0	NA	NA	NA	NA	NA	NA	F3-Exo vs vehicle
Grm6	0	NA	NA	NA	NA	NA	NA	F3-Exo vs vehicle
Sema4f	1718.93	0.26046	0.0910204	2.86156	0.00421567	0.0544729	Notsignificant	F3-Exo vs vehicle
Hk2	215.578	-0.610195	0.165868	-3.6788	0.000234332	0.00848558	Downregulated	F3-Exo vs vehicle
Myo18a	5401.86	0.159655	0.155428	1.02719	0.304329	0.602233	Notsignificant	F3-Exo vs vehicle
Sez6	9048	0.411636	0.205225	2.00578	0.0448801	0.218621	Notsignificant	F3-Exo vs vehicle
Haao	16.979	-0.952923	0.451652	-2.10986	0.0348704	0.190533	Notsignificant	F3-Exo vs vehicle
Cd52	189.404	-0.855881	0.256091	-3.3421	0.000831481	0.0193251	Downregulated	F3-Exo vs vehicle
Abhd15	26.0132	-0.353921	0.326282	-1.08471	0.27805	0.577655	Notsignificant	F3-Exo vs vehicle
Hoxb6	0	NA	NA	NA	NA	NA	NA	F3-Exo vs vehicle
Loxl3	165.113	-0.417416	0.184282	-2.26509	0.0235069	0.152315	Notsignificant	F3-Exo vs vehicle
Tcl1b5	0	NA	NA	NA	NA	NA	NA	F3-Exo vs vehicle
Btn1a1	11.6266	0.526778	0.47461	1.10992	0.267034	0.565393	Notsignificant	F3-Exo vs vehicle
Kat2b	1243.52	-0.154776	0.0620027	-2.49628	0.0125504	0.104534	Notsignificant	F3-Exo vs vehicle
Rab5b	6636.91	0.00634834	0.0563957	0.112568	0.910373	0.966759	Notsignificant	F3-Exo vs vehicle
Cryba1	1.12602	3.63964	1.97989	1.83831	0.0660173	NA	NA	F3-Exo vs vehicle
Dnmt3l	4.82252	-0.166124	0.665686	-0.249553	0.802933	NA	Notsignificant	F3-Exo vs vehicle
Aire	3.55901	0.50799	1.11094	0.457262	0.647483	NA	NA	F3-Exo vs vehicle
Icosl	220.096	-0.699478	0.184759	-3.7859	0.000153152	0.00639213	Downregulated	F3-Exo vs vehicle
Spg7	1993.69	0.0214054	0.0629637	0.339964	0.733884	0.89141	Notsignificant	F3-Exo vs vehicle
Sult5a1	5.23424	0.0637357	0.709209	0.0898687	0.928392	NA	Notsignificant	F3-Exo vs vehicle
Rpl13	12578.4	-0.110459	0.105722	-1.04482	0.296108	0.594759	Notsignificant	F3-Exo vs vehicle
Chmp1a	4118.8	-0.00308377	0.0808965	-0.03812	0.969592	0.988668	Notsignificant	F3-Exo vs vehicle
Rpa1	2668.35	-0.0275168	0.0682172	-0.403371	0.686675	0.86891	Notsignificant	F3-Exo vs vehicle
Serpinf1	727.161	-0.9897	0.228222	-4.33657	1.44721e-05	0.00134023	Downregulated	F3-Exo vs vehicle
Tubgcp3	1349.53	-0.0142247	0.0640621	-0.222046	0.824278	0.931857	Notsignificant	F3-Exo vs vehicle
Oprm1	26.3445	-0.0757793	0.370083	-0.204763	0.837758	0.937108	Notsignificant	F3-Exo vs vehicle
Polr3d	791.912	0.0328777	0.0729645	0.450599	0.652279	0.848764	Notsignificant	F3-Exo vs vehicle
Tcf7	314.354	0.0371925	0.184278	0.201828	0.840051	0.938316	Notsignificant	F3-Exo vs vehicle
Ddx3x	10418.3	0.108193	0.0574477	1.88333	0.0596551	0.256521	Notsignificant	F3-Exo vs vehicle
Il12rb1	37.9988	-0.417843	0.305675	-1.36695	0.17164	0.454942	Notsignificant	F3-Exo vs vehicle
Slc5a5	926.625	0.0358084	0.0979945	0.365412	0.714804	0.882286	Notsignificant	F3-Exo vs vehicle
Kcnn3	1269.2	-0.0732519	0.141029	-0.519411	0.603474	0.819191	Notsignificant	F3-Exo vs vehicle
Usp32	5324.97	0.179465	0.0698461	2.56943	0.0101866	0.0916869	Notsignificant	F3-Exo vs vehicle
Car4	730.326	0.120245	0.0867915	1.38545	0.165915	0.447021	Notsignificant	F3-Exo vs vehicle
Txnrd3	210.851	0.0215968	0.145597	0.148332	0.882081	0.955733	Notsignificant	F3-Exo vs vehicle
Fasl	3.71014	0.0114511	0.752802	0.0152113	0.987864	NA	Notsignificant	F3-Exo vs vehicle
Zfp512b	1271.33	0.121875	0.15206	0.801491	0.422847	0.702796	Notsignificant	F3-Exo vs vehicle
Dnajc5	15342.9	0.139296	0.087266	1.59623	0.110438	0.3595	Notsignificant	F3-Exo vs vehicle
Tpd52l2	2429.65	-0.101785	0.0724991	-1.40395	0.160333	0.439656	Notsignificant	F3-Exo vs vehicle
Fmr1	2915.62	0.224881	0.0652284	3.4476	0.000565595	0.0150543	Notsignificant	F3-Exo vs vehicle
Bcl11a	2459.58	0.40816	0.128841	3.16793	0.00153529	0.0283757	Notsignificant	F3-Exo vs vehicle
Il4	683.397	0.14085	0.106094	1.32759	0.184312	0.472773	Notsignificant	F3-Exo vs vehicle
Pxmp4	671.125	0.0136431	0.0863997	0.157907	0.87453	0.952405	Notsignificant	F3-Exo vs vehicle
Dlg3	6520.86	0.209015	0.1118	1.86954	0.0615474	0.260551	Notsignificant	F3-Exo vs vehicle
Gnb1l	146.699	-0.000261151	0.142663	-0.00183054	0.998539	0.999287	Notsignificant	F3-Exo vs vehicle
Dbh	11.6232	0.898379	0.476056	1.88713	0.0591429	0.255295	Notsignificant	F3-Exo vs vehicle
Mmp11	91.4122	-0.506617	0.20753	-2.44118	0.0146393	0.114614	Notsignificant	F3-Exo vs vehicle
Smarcb1	2822.4	0.176479	0.0658697	2.67921	0.00737964	0.0754118	Notsignificant	F3-Exo vs vehicle
Vpreb3	9.85282	-0.218986	0.60226	-0.363606	0.716152	0.883053	Notsignificant	F3-Exo vs vehicle
Hip1r	2893.29	0.125713	0.103269	1.21734	0.223476	0.515901	Notsignificant	F3-Exo vs vehicle
Nsun5	257.567	-0.0660282	0.121087	-0.545295	0.585551	0.810013	Notsignificant	F3-Exo vs vehicle
Top1mt	448.502	-0.00275441	0.0878031	-0.0313703	0.974974	0.990517	Notsignificant	F3-Exo vs vehicle
Hoxa10	0.102959	-0.683239	3.53381	-0.193343	0.84669	NA	NA	F3-Exo vs vehicle
Hoxa4	0	NA	NA	NA	NA	NA	NA	F3-Exo vs vehicle
Gm38393	249.05	0.174255	0.125825	1.3849	0.166082	0.44728	Notsignificant	F3-Exo vs vehicle
Mmp14	557.724	-0.923306	0.225164	-4.10059	4.12096e-05	0.00271373	Downregulated	F3-Exo vs vehicle
Slc7a7	181.282	-0.641594	0.175021	-3.66581	0.000246553	0.00880265	Downregulated	F3-Exo vs vehicle
Oxa1l	2156.1	0.0542428	0.0601967	0.901093	0.367539	0.658512	Notsignificant	F3-Exo vs vehicle
Heatr6	535.944	-0.0743547	0.118794	-0.625911	0.531373	0.777933	Notsignificant	F3-Exo vs vehicle
Ccl3	50.2387	-1.33503	0.523442	-2.55048	0.0107574	0.0946553	Notsignificant	F3-Exo vs vehicle
Wfdc18	59.3058	0.46477	0.219309	2.11925	0.0340692	0.188414	Notsignificant	F3-Exo vs vehicle
Icam4	0	NA	NA	NA	NA	NA	NA	F3-Exo vs vehicle
Ilf2	3327.25	0.0613447	0.046529	1.31842	0.187364	0.476585	Notsignificant	F3-Exo vs vehicle
Chtop	7388.69	0.07112	0.0556859	1.27716	0.201545	0.492892	Notsignificant	F3-Exo vs vehicle
Snapin	2424.38	-0.119592	0.11125	-1.07499	0.282378	0.582052	Notsignificant	F3-Exo vs vehicle
S100a4	2.83738	-1.68466	1.09742	-1.5351	0.124759	NA	NA	F3-Exo vs vehicle
S100a3	21.5749	0.136788	0.333903	0.409663	0.682053	0.866642	Notsignificant	F3-Exo vs vehicle
S100a5	4.37482	-4.7826	1.42942	-3.34583	0.000820353	NA	NA	F3-Exo vs vehicle
S100a6	734.825	-0.771978	0.180313	-4.28131	1.85794e-05	0.00163536	Downregulated	F3-Exo vs vehicle
Scn4a	1.44588	-0.381228	1.2929	-0.294862	0.768099	NA	Notsignificant	F3-Exo vs vehicle
Icam2	110.331	-0.106945	0.184794	-0.578725	0.562775	0.795739	Notsignificant	F3-Exo vs vehicle
Mapk7	448.718	-0.176669	0.122662	-1.44029	0.149787	0.424065	Notsignificant	F3-Exo vs vehicle
Epn2	4792.05	0.136393	0.0845585	1.613	0.106744	0.352575	Notsignificant	F3-Exo vs vehicle
B9d1	407.447	-0.296884	0.16377	-1.81281	0.0698607	0.277392	Notsignificant	F3-Exo vs vehicle
Sec24b	2105.07	0.120852	0.0975098	1.23938	0.215204	0.50828	Notsignificant	F3-Exo vs vehicle
N4bp3	551.716	-0.0961864	0.101302	-0.949501	0.342366	0.637998	Notsignificant	F3-Exo vs vehicle
Rmnd5b	1821.97	0.143097	0.0767487	1.86449	0.0622531	0.262041	Notsignificant	F3-Exo vs vehicle
Nhp2	1355.52	0.109216	0.0990366	1.10278	0.270121	0.569332	Notsignificant	F3-Exo vs vehicle
Vps9d1	1466.97	0.198973	0.108854	1.8279	0.0675646	0.272447	Notsignificant	F3-Exo vs vehicle
Zfp276	370.976	-0.271699	0.143614	-1.89187	0.0585079	0.254093	Notsignificant	F3-Exo vs vehicle
C1ql4	10.7277	-0.967384	0.824446	-1.17337	0.240646	0.536981	Notsignificant	F3-Exo vs vehicle
Mfsd10	390.21	-0.119344	0.109655	-1.08836	0.276437	0.576258	Notsignificant	F3-Exo vs vehicle
Luzp1	3217.72	0.174632	0.135087	1.29273	0.196104	0.487042	Notsignificant	F3-Exo vs vehicle
Slc13a2	0.12851	0.759434	3.53381	0.214905	0.829841	NA	NA	F3-Exo vs vehicle
Kctd10	1001.89	-0.0198274	0.113376	-0.174882	0.861172	0.947027	Notsignificant	F3-Exo vs vehicle
Poldip2	3968.44	0.046563	0.0528295	0.881384	0.37811	0.666944	Notsignificant	F3-Exo vs vehicle
Sebox	73.5841	0.0331849	0.232049	0.143008	0.886284	0.957536	Notsignificant	F3-Exo vs vehicle
Ift20	1541.94	0.0794815	0.0829381	0.958323	0.3379	0.634463	Notsignificant	F3-Exo vs vehicle
Col6a1	881.173	-0.836632	0.214891	-3.89328	9.88995e-05	0.00500978	Downregulated	F3-Exo vs vehicle
Pcbp3	1942.2	0.18665	0.0687507	2.71488	0.00663002	0.0710571	Notsignificant	F3-Exo vs vehicle
Lgals9	350.602	-0.340968	0.156743	-2.17533	0.0296055	0.173325	Notsignificant	F3-Exo vs vehicle
Araf	7798.13	0.108757	0.0817826	1.32983	0.183574	0.472009	Notsignificant	F3-Exo vs vehicle
Cfp	171.039	-1.26527	0.161309	-7.84376	4.37254e-15	3.88719e-11	Downregulated	F3-Exo vs vehicle
Timp1	121.185	-2.10645	0.778789	-2.70477	0.00683516	0.0725167	Notsignificant	F3-Exo vs vehicle
Uxt	155.858	-0.134452	0.143611	-0.936221	0.349159	0.643549	Notsignificant	F3-Exo vs vehicle
Cnnm3	1003.9	-0.00420216	0.0955624	-0.0439729	0.964926	0.986569	Notsignificant	F3-Exo vs vehicle
Lman2l	1342.19	-0.133547	0.0878667	-1.51988	0.128542	0.391415	Notsignificant	F3-Exo vs vehicle
Mcm3ap	1754.4	0.0758625	0.13904	0.545616	0.58533	0.809833	Notsignificant	F3-Exo vs vehicle
Pcnt	895.012	0.0942692	0.142981	0.659313	0.509695	0.764756	Notsignificant	F3-Exo vs vehicle
Ftcd	4.53881	-0.107398	0.854996	-0.125613	0.900038	NA	Notsignificant	F3-Exo vs vehicle
Mxd1	1062.89	0.104216	0.0974599	1.06932	0.284926	0.584447	Notsignificant	F3-Exo vs vehicle
Gmcl1	1073.42	0.10154	0.0666509	1.52346	0.127644	0.389889	Notsignificant	F3-Exo vs vehicle
Snrnp27	1169.44	0.101182	0.117729	0.859454	0.39009	0.67673	Notsignificant	F3-Exo vs vehicle
Oas1c	77.8413	-0.0554696	0.184498	-0.300652	0.76368	0.905349	Notsignificant	F3-Exo vs vehicle
Oas1h	1.24053	0.153071	1.58312	0.0966891	0.922973	NA	Notsignificant	F3-Exo vs vehicle
Ocrl	2982.07	0.038845	0.0640253	0.606714	0.544041	0.784426	Notsignificant	F3-Exo vs vehicle
Calm1	110254	0.154743	0.0594484	2.60299	0.00924157	0.0862646	Notsignificant	F3-Exo vs vehicle
Agpat3	10061.4	0.0425097	0.0691684	0.614582	0.538831	0.781763	Notsignificant	F3-Exo vs vehicle
Slc26a3	26.0277	-0.733674	0.316636	-2.31709	0.0204987	0.140558	Notsignificant	F3-Exo vs vehicle
Sema6b	3558.77	0.157901	0.0960714	1.64358	0.100264	0.340468	Notsignificant	F3-Exo vs vehicle
Uhrf1	51.8019	-0.303098	0.21848	-1.3873	0.165349	0.446456	Notsignificant	F3-Exo vs vehicle
Dpp9	2542.2	0.229479	0.105939	2.16614	0.0303006	0.175487	Notsignificant	F3-Exo vs vehicle
Ramp2	547.54	-0.150542	0.157091	-0.958311	0.337906	0.634463	Notsignificant	F3-Exo vs vehicle
Lsr	160.834	-0.51962	0.157094	-3.30771	0.000940628	0.0208533	Downregulated	F3-Exo vs vehicle
Gramd1a	2688.66	0.00947401	0.113342	0.0835881	0.933384	0.974807	Notsignificant	F3-Exo vs vehicle
Hpn	20.9439	-0.956505	0.386785	-2.47296	0.0133999	0.108989	Notsignificant	F3-Exo vs vehicle
Gabrg1	2098.44	-0.127219	0.162173	-0.784465	0.432767	0.709638	Notsignificant	F3-Exo vs vehicle
Ckb	67241.5	0.121159	0.0683642	1.77226	0.0763506	0.292712	Notsignificant	F3-Exo vs vehicle
Sp1	1105.29	-0.125793	0.0765128	-1.64407	0.100161	0.340379	Notsignificant	F3-Exo vs vehicle
Itgb7	33.9405	-0.393886	0.349384	-1.12737	0.259585	0.556874	Notsignificant	F3-Exo vs vehicle
Myg1	1286.03	-0.056625	0.0859434	-0.658864	0.509983	0.764939	Notsignificant	F3-Exo vs vehicle
Rarg	369.178	-0.179025	0.155518	-1.15115	0.24967	0.546087	Notsignificant	F3-Exo vs vehicle
Pfdn5	5156.55	-0.00270171	0.122573	-0.0220416	0.982415	0.992631	Notsignificant	F3-Exo vs vehicle
Efnb2	2344.19	0.344251	0.161044	2.13762	0.032548	0.183308	Notsignificant	F3-Exo vs vehicle
Rrp15	306.146	-0.150509	0.106133	-1.41812	0.156157	0.433219	Notsignificant	F3-Exo vs vehicle
Rnd2	6423.19	-0.0692914	0.115437	-0.600251	0.548339	0.786915	Notsignificant	F3-Exo vs vehicle
Srr	1832.24	0.174643	0.0683096	2.55664	0.0105687	0.0936751	Notsignificant	F3-Exo vs vehicle
Sync	26.2373	0.158934	0.332613	0.477834	0.632768	0.836851	Notsignificant	F3-Exo vs vehicle
Fndc5	3147.28	0.162965	0.0787833	2.06852	0.038591	0.202777	Notsignificant	F3-Exo vs vehicle
Acp5	68.033	-2.57455	0.52279	-4.92464	8.4516e-07	0.000183255	Downregulated	F3-Exo vs vehicle
Cnn1	33.9862	0.470399	0.368286	1.27727	0.201509	0.492891	Notsignificant	F3-Exo vs vehicle
Fbxo9	4257.05	0.188904	0.0762946	2.47598	0.0132871	0.108319	Notsignificant	F3-Exo vs vehicle
Vps50	3484.51	0.182935	0.0694997	2.63217	0.0084842	0.0816725	Notsignificant	F3-Exo vs vehicle
Hars	3533.54	0.0950842	0.0651876	1.45862	0.144669	0.41751	Notsignificant	F3-Exo vs vehicle
Zmat2	7215.55	-0.00746539	0.0709151	-0.105272	0.91616	0.969377	Notsignificant	F3-Exo vs vehicle
Ube2c	21.1734	-0.695165	0.371483	-1.87132	0.0613001	0.259972	Notsignificant	F3-Exo vs vehicle
Smg5	3191.56	0.0389055	0.12141	0.320447	0.748629	0.89892	Notsignificant	F3-Exo vs vehicle
Cct3	5940.83	0.0100132	0.0547913	0.182751	0.854994	0.944567	Notsignificant	F3-Exo vs vehicle
Glmp	1483.55	-0.292182	0.100139	-2.91776	0.00352559	0.0484428	Notsignificant	F3-Exo vs vehicle
Mef2d	6988.05	0.285387	0.143563	1.98789	0.046824	0.22422	Notsignificant	F3-Exo vs vehicle
Tmem79	43.7685	0.0439198	0.274299	0.160116	0.872789	0.951684	Notsignificant	F3-Exo vs vehicle
Snd1	3315.47	0.0598401	0.0652223	0.917479	0.358892	0.651863	Notsignificant	F3-Exo vs vehicle
Col18a1	334.531	-0.984076	0.193601	-5.08301	3.71503e-07	9.85868e-05	Downregulated	F3-Exo vs vehicle
Slc19a1	655.287	-0.0939078	0.0828697	-1.1332	0.257131	0.554284	Notsignificant	F3-Exo vs vehicle
Kpnb1	7065.53	0.0713979	0.0657752	1.08548	0.277708	0.577453	Notsignificant	F3-Exo vs vehicle
Npepps	6493.77	0.097786	0.0754586	1.29589	0.195014	0.485418	Notsignificant	F3-Exo vs vehicle
Tbx21	5.73597	0.466322	0.75784	0.61533	0.538337	NA	Notsignificant	F3-Exo vs vehicle
Mrpl10	1942.86	0.117948	0.0884578	1.33338	0.182407	0.470977	Notsignificant	F3-Exo vs vehicle
Cyp51	3102.87	-0.0781946	0.114971	-0.680124	0.496426	0.756167	Notsignificant	F3-Exo vs vehicle
Tcf25	23033.5	0.103673	0.047008	2.20543	0.027424	0.1658	Notsignificant	F3-Exo vs vehicle
Tubb6	295.909	-0.392505	0.158125	-2.48224	0.0130559	0.107172	Notsignificant	F3-Exo vs vehicle
Def8	1947.58	-0.0343979	0.0651702	-0.527815	0.597628	0.816585	Notsignificant	F3-Exo vs vehicle
Meox1	39.2261	-0.346982	0.251554	-1.37935	0.167786	0.449613	Notsignificant	F3-Exo vs vehicle
Sost	29.6024	-0.683901	0.405271	-1.68752	0.0915043	0.324481	Notsignificant	F3-Exo vs vehicle
Nkx2-1	205.3	-0.124039	0.177335	-0.699462	0.484263	0.749364	Notsignificant	F3-Exo vs vehicle
Pax9	1.45057	0.9085	1.3749	0.660778	0.508755	NA	NA	F3-Exo vs vehicle
Irx2	20.6175	-1.16782	0.554542	-2.10592	0.0352116	0.191691	Notsignificant	F3-Exo vs vehicle
Col1a1	1063.19	-2.05178	0.493095	-4.16102	3.16831e-05	0.00227147	Downregulated	F3-Exo vs vehicle
Itga3	873.758	-0.164851	0.086062	-1.91549	0.0554305	0.246361	Notsignificant	F3-Exo vs vehicle
Sgca	11.4389	0.035178	0.5211	0.0675073	0.946178	0.979232	Notsignificant	F3-Exo vs vehicle
Dlx3	6.15229	-0.0180811	0.606341	-0.0298201	0.976211	NA	Notsignificant	F3-Exo vs vehicle
Foxm1	60.0184	-0.278889	0.215165	-1.29616	0.19492	0.485304	Notsignificant	F3-Exo vs vehicle
Itfg2	790.422	-0.133211	0.100527	-1.32513	0.185127	0.474015	Notsignificant	F3-Exo vs vehicle
Nrip2	609.783	-0.212027	0.135423	-1.56566	0.117428	0.373166	Notsignificant	F3-Exo vs vehicle
Tulp3	681.252	-0.311694	0.0860966	-3.62028	0.000294283	0.00984554	Notsignificant	F3-Exo vs vehicle
Gtf2h4	580.748	0.0279077	0.0840717	0.331951	0.739926	0.894472	Notsignificant	F3-Exo vs vehicle
Tubb5	20089.3	0.0188224	0.0558277	0.337152	0.736002	0.892581	Notsignificant	F3-Exo vs vehicle
Ell2	1116.66	0.204187	0.0774489	2.63641	0.00837888	0.0810683	Notsignificant	F3-Exo vs vehicle
Jup	2069.95	0.129213	0.148393	0.870747	0.383892	0.671283	Notsignificant	F3-Exo vs vehicle
Fkbp10	312.404	-0.369019	0.143332	-2.57458	0.0100362	0.0908652	Notsignificant	F3-Exo vs vehicle
Klhl10	14.1259	-0.451347	0.410245	-1.10019	0.27125	0.570493	Notsignificant	F3-Exo vs vehicle
Mnx1	0	NA	NA	NA	NA	NA	NA	F3-Exo vs vehicle
Nom1	1250	0.134376	0.0698849	1.92281	0.0545034	0.243853	Notsignificant	F3-Exo vs vehicle
Ergic1	5216.33	0.133495	0.0853566	1.56397	0.117824	0.374	Notsignificant	F3-Exo vs vehicle
Tnk1	1.85048	0.380117	1.25784	0.302199	0.7625	NA	Notsignificant	F3-Exo vs vehicle
Acap1	11.3313	-1.06575	0.535732	-1.98934	0.046664	0.223816	Notsignificant	F3-Exo vs vehicle
Tcea3	60.5698	-1.03445	0.302179	-3.42329	0.000618669	0.0160116	Downregulated	F3-Exo vs vehicle
Csn3	0.254933	1.54019	3.52299	0.437182	0.661979	NA	NA	F3-Exo vs vehicle
Ifrd1	1235.73	0.135994	0.105803	1.28536	0.198668	0.490483	Notsignificant	F3-Exo vs vehicle
Stk38l	1254.36	0.0455159	0.0741977	0.613441	0.539585	0.782019	Notsignificant	F3-Exo vs vehicle
Brpf1	970.517	0.0141802	0.121293	0.116909	0.906933	0.965122	Notsignificant	F3-Exo vs vehicle
Akr1b3	2098.48	-0.0576099	0.0690252	-0.834621	0.403931	0.688581	Notsignificant	F3-Exo vs vehicle
Hoxc13	0.153832	0.759434	3.53381	0.214905	0.829841	NA	NA	F3-Exo vs vehicle
Hoxc11	0	NA	NA	NA	NA	NA	NA	F3-Exo vs vehicle
Hoxc8	0	NA	NA	NA	NA	NA	NA	F3-Exo vs vehicle
Hoxc6	0.102274	-0.683239	3.53381	-0.193343	0.84669	NA	NA	F3-Exo vs vehicle
Gstt1	607.238	-0.152879	0.172182	-0.887893	0.374598	0.663991	Notsignificant	F3-Exo vs vehicle
Gstt3	139.403	-0.183187	0.233155	-0.785688	0.43205	0.708999	Notsignificant	F3-Exo vs vehicle
Ddt	440.506	-0.0714392	0.134896	-0.529588	0.596398	0.815758	Notsignificant	F3-Exo vs vehicle
Tat	7.53556	-0.863085	0.585716	-1.47356	0.140601	0.411301	Notsignificant	F3-Exo vs vehicle
Marveld3	42.8499	-0.558407	0.277807	-2.01005	0.0444256	0.217099	Notsignificant	F3-Exo vs vehicle
Ddx18	1023.71	-0.138467	0.0736545	-1.87995	0.0601149	0.257626	Notsignificant	F3-Exo vs vehicle
Ubl3	8669.35	0.165361	0.0726076	2.27746	0.022759	0.149595	Notsignificant	F3-Exo vs vehicle
Gramd3	792.778	-0.379095	0.107952	-3.5117	0.000445249	0.0129992	Notsignificant	F3-Exo vs vehicle
Eef1e1	1146.78	0.106426	0.150296	0.70811	0.478877	0.745115	Notsignificant	F3-Exo vs vehicle
Akt1	7055.27	0.0860483	0.0458578	1.87641	0.0605984	0.258813	Notsignificant	F3-Exo vs vehicle
Cldn15	6.81348	0.0860317	0.600432	0.143283	0.886067	0.957536	Notsignificant	F3-Exo vs vehicle
Il16	93.5948	-0.224244	0.187349	-1.19693	0.231333	0.526646	Notsignificant	F3-Exo vs vehicle
Tcirg1	484.726	-0.646715	0.17233	-3.75277	0.000174893	0.00692559	Downregulated	F3-Exo vs vehicle
Naglu	489.039	-0.464009	0.182522	-2.54221	0.0110153	0.0959587	Notsignificant	F3-Exo vs vehicle
Coasy	1024.31	-0.121611	0.0836945	-1.45304	0.146212	0.419773	Notsignificant	F3-Exo vs vehicle
Smo	890.016	-0.553914	0.142017	-3.90032	9.60643e-05	0.00489734	Downregulated	F3-Exo vs vehicle
Tspan33	935.707	-0.304314	0.111523	-2.72871	0.00635831	0.0695269	Notsignificant	F3-Exo vs vehicle
Crnkl1	916.062	0.0153355	0.0793808	0.193189	0.846811	0.940373	Notsignificant	F3-Exo vs vehicle
Rin2	1452.14	-0.390549	0.14227	-2.74513	0.00604871	0.0674693	Notsignificant	F3-Exo vs vehicle
Folh1	314.776	-0.229983	0.21343	-1.07756	0.281231	0.580956	Notsignificant	F3-Exo vs vehicle
Chordc1	3293.34	-0.00845381	0.176419	-0.0479189	0.961781	0.985614	Notsignificant	F3-Exo vs vehicle
Rtcb	5820.12	-0.0283747	0.0599128	-0.4736	0.635785	0.838792	Notsignificant	F3-Exo vs vehicle
Pwp1	995.006	-0.0140009	0.0861474	-0.162523	0.870894	0.950844	Notsignificant	F3-Exo vs vehicle
Fbxo7	2231.67	0.146582	0.0811729	1.8058	0.0709502	0.280555	Notsignificant	F3-Exo vs vehicle
Capns1	6993.35	-0.0936607	0.103944	-0.901068	0.367552	0.658512	Notsignificant	F3-Exo vs vehicle
Lrp3	2715.52	0.136427	0.0886947	1.53816	0.12401	0.38469	Notsignificant	F3-Exo vs vehicle
Dsg4	0	NA	NA	NA	NA	NA	NA	F3-Exo vs vehicle
Evx2	0	NA	NA	NA	NA	NA	NA	F3-Exo vs vehicle
Hoxd13	0	NA	NA	NA	NA	NA	NA	F3-Exo vs vehicle
Hoxd12	0	NA	NA	NA	NA	NA	NA	F3-Exo vs vehicle
Folr1	660.861	-1.3895	0.841588	-1.65104	0.09873	0.337646	Notsignificant	F3-Exo vs vehicle
Clpb	2099.88	0.169278	0.064131	2.63956	0.00830134	0.080756	Notsignificant	F3-Exo vs vehicle
2024-09-07	17068.4	0.217652	0.0857036	2.53959	0.0110984	0.0961643	Notsignificant	F3-Exo vs vehicle
Zdhhc4	692.313	-0.0639409	0.113765	-0.562045	0.574085	0.803449	Notsignificant	F3-Exo vs vehicle
Rac1	12526.4	0.0619115	0.0600787	1.03051	0.302772	0.600747	Notsignificant	F3-Exo vs vehicle
Nup214	1012.13	0.138489	0.137601	1.00646	0.314196	0.612768	Notsignificant	F3-Exo vs vehicle
Aif1l	416.391	-0.0366926	0.0937144	-0.391537	0.695401	0.873241	Notsignificant	F3-Exo vs vehicle
Cpa3	10.0532	-1.81733	0.771538	-2.35546	0.0184998	0.131465	Notsignificant	F3-Exo vs vehicle
Ltbp1	326.707	0.0277452	0.139723	0.198573	0.842597	0.939611	Notsignificant	F3-Exo vs vehicle
Ugp2	4412.92	-0.00869546	0.0995517	-0.0873462	0.930396	0.97383	Notsignificant	F3-Exo vs vehicle
Kcnh6	175.479	0.0441017	0.143701	0.306899	0.75892	0.903489	Notsignificant	F3-Exo vs vehicle
Trmt1	1536.79	-0.0838149	0.0985044	-0.850875	0.394839	0.680245	Notsignificant	F3-Exo vs vehicle
Nacc1	4710.74	0.101813	0.107511	0.947004	0.343637	0.63924	Notsignificant	F3-Exo vs vehicle
Nfix	4026.08	0.215298	0.130185	1.65378	0.0981729	0.33676	Notsignificant	F3-Exo vs vehicle
Slc1a5	152.042	-0.414981	0.216643	-1.91551	0.0554279	0.246361	Notsignificant	F3-Exo vs vehicle
Uba1	14104.4	0.15499	0.0770329	2.012	0.0442202	0.216433	Notsignificant	F3-Exo vs vehicle
Vwf	848.178	-0.0691607	0.187713	-0.368439	0.712546	0.881327	Notsignificant	F3-Exo vs vehicle
Siae	1072.77	-0.0635489	0.0794244	-0.800117	0.423643	0.703302	Notsignificant	F3-Exo vs vehicle
Vsig2	465.719	0.508712	0.139598	3.64411	0.000268313	0.0092675	Upregulated	F3-Exo vs vehicle
Esam	667.54	0.152005	0.148062	1.02663	0.304593	0.602292	Notsignificant	F3-Exo vs vehicle
Spa17	124.448	-0.304854	0.201046	-1.51634	0.129433	0.393253	Notsignificant	F3-Exo vs vehicle
Fam50a	844.678	-0.00123853	0.0810571	-0.0152798	0.987809	0.994992	Notsignificant	F3-Exo vs vehicle
Emd	1448.54	0.0646136	0.110315	0.585719	0.558065	0.793315	Notsignificant	F3-Exo vs vehicle
Taco1	468.793	0.0708379	0.0871438	0.812886	0.416284	0.69819	Notsignificant	F3-Exo vs vehicle
Grik3	3083.61	0.241132	0.220688	1.09264	0.274553	0.573828	Notsignificant	F3-Exo vs vehicle
Gria3	7908.37	0.226174	0.098499	2.29621	0.021664	0.145738	Notsignificant	F3-Exo vs vehicle
Npas1	340.848	0.200948	0.164827	1.21915	0.222788	0.515806	Notsignificant	F3-Exo vs vehicle
Sipa1l2	1829.75	0.0864913	0.10394	0.832129	0.405336	0.689665	Notsignificant	F3-Exo vs vehicle
Ap4e1	223.256	-0.23599	0.158928	-1.48489	0.137574	0.406255	Notsignificant	F3-Exo vs vehicle
Blvra	761.289	-0.0153632	0.105574	-0.145521	0.884299	0.956785	Notsignificant	F3-Exo vs vehicle
Pdzd4	4527.94	0.126843	0.0724735	1.7502	0.0800839	0.301643	Notsignificant	F3-Exo vs vehicle
Srpk3	94.822	-0.369111	0.271501	-1.35952	0.173982	0.458201	Notsignificant	F3-Exo vs vehicle
Idh3g	4746.49	0.0146292	0.0797745	0.183382	0.854498	0.944336	Notsignificant	F3-Exo vs vehicle
Pnck	3665.01	-0.228924	0.143189	-1.59876	0.109875	0.358585	Notsignificant	F3-Exo vs vehicle
Ssr4	1494.66	-0.172487	0.164672	-1.04746	0.294888	0.593699	Notsignificant	F3-Exo vs vehicle
Bcap31	3255.33	-0.101282	0.0965811	-1.04867	0.294331	0.593333	Notsignificant	F3-Exo vs vehicle
Fam98a	1386.29	-0.0476709	0.0593171	-0.803662	0.421592	0.701864	Notsignificant	F3-Exo vs vehicle
Ltbp2	73.9785	-2.41906	0.705411	-3.42928	0.000605174	0.0158235	Downregulated	F3-Exo vs vehicle
Kmt2a	2864.29	-0.0899223	0.195815	-0.45922	0.646076	0.84496	Notsignificant	F3-Exo vs vehicle
Ift46	1607.13	-0.0756118	0.10231	-0.739049	0.459877	0.730708	Notsignificant	F3-Exo vs vehicle
Tmem25	1662.76	0.228143	0.0709414	3.21594	0.00130019	0.0258583	Notsignificant	F3-Exo vs vehicle
Cd3g	9.88273	-0.595505	0.910734	-0.653873	0.513193	0.766385	Notsignificant	F3-Exo vs vehicle
Trappc6a	316.676	-0.120197	0.139314	-0.862778	0.38826	0.675003	Notsignificant	F3-Exo vs vehicle
Supt6	5444.24	0.104938	0.128528	0.816465	0.414234	0.696988	Notsignificant	F3-Exo vs vehicle
Spag5	162.87	-0.457595	0.211273	-2.16589	0.0303194	0.175539	Notsignificant	F3-Exo vs vehicle
Foxn1	1.21305	0.559974	1.42174	0.393866	0.69368	NA	NA	F3-Exo vs vehicle
Unc119	1164.21	-0.084518	0.101284	-0.834468	0.404018	0.68863	Notsignificant	F3-Exo vs vehicle
Rab34	616.509	-0.130877	0.0875456	-1.49496	0.134925	0.402378	Notsignificant	F3-Exo vs vehicle
Sdf2	2238.89	-0.042061	0.116891	-0.359831	0.718973	0.883804	Notsignificant	F3-Exo vs vehicle
Ccne1	573.056	0.216629	0.0970136	2.23297	0.0255507	0.159625	Notsignificant	F3-Exo vs vehicle
Hsf2bp	19.2151	-0.0862886	0.415095	-0.207876	0.835325	0.936351	Notsignificant	F3-Exo vs vehicle
Bbc3	200.871	-0.0678742	0.162592	-0.417451	0.676349	0.86266	Notsignificant	F3-Exo vs vehicle
Mybpc3	18.7466	-0.0678168	0.415067	-0.163387	0.870213	0.950471	Notsignificant	F3-Exo vs vehicle
Psmc3	6551.39	0.00340407	0.0632995	0.0537772	0.957113	0.983917	Notsignificant	F3-Exo vs vehicle
Acp2	2962.94	-0.0375093	0.0688805	-0.544557	0.586059	0.810274	Notsignificant	F3-Exo vs vehicle
Rapsn	45.5035	-0.126192	0.272256	-0.463503	0.643004	0.843341	Notsignificant	F3-Exo vs vehicle
Slc39a13	820.745	-0.17622	0.0886128	-1.98865	0.04674	0.224015	Notsignificant	F3-Exo vs vehicle
Celf2	11285.1	0.280222	0.125888	2.22596	0.0260166	0.161232	Notsignificant	F3-Exo vs vehicle
Nr1h3	157.979	-0.257701	0.161129	-1.59934	0.109744	0.35829	Notsignificant	F3-Exo vs vehicle
Ddb2	180.432	-0.182966	0.156999	-1.1654	0.243858	0.54015	Notsignificant	F3-Exo vs vehicle
Spi1	291.934	-0.602489	0.217477	-2.77036	0.00559946	0.0647658	Notsignificant	F3-Exo vs vehicle
Sf3a1	3131.24	0.0708635	0.0997422	0.710466	0.477415	0.743817	Notsignificant	F3-Exo vs vehicle
Stat6	635.124	-0.301127	0.152321	-1.97692	0.0480501	0.227761	Notsignificant	F3-Exo vs vehicle
Clgn	442.57	0.196717	0.123103	1.59799	0.110045	0.358877	Notsignificant	F3-Exo vs vehicle
Napsa	29.8513	-0.7891	0.283035	-2.78799	0.0053036	0.0625666	Notsignificant	F3-Exo vs vehicle
Vrk3	1047.5	-0.0377338	0.063569	-0.593588	0.552788	0.789824	Notsignificant	F3-Exo vs vehicle
Smg9	1003	0.164927	0.0852934	1.93364	0.053157	0.240594	Notsignificant	F3-Exo vs vehicle
Paxip1	1700.13	0.138331	0.077732	1.77958	0.0751442	0.290371	Notsignificant	F3-Exo vs vehicle
Rmnd5a	6346.39	0.157195	0.0940996	1.67051	0.0948175	0.330236	Notsignificant	F3-Exo vs vehicle
Mov10	259.621	-0.441462	0.118682	-3.7197	0.00019946	0.00759399	Notsignificant	F3-Exo vs vehicle
Ppm1j	21.0247	-0.325614	0.347591	-0.936775	0.348875	0.64342	Notsignificant	F3-Exo vs vehicle
Rhoc	588.925	-0.553065	0.133063	-4.15642	3.23277e-05	0.00228999	Downregulated	F3-Exo vs vehicle
Prr27	0	NA	NA	NA	NA	NA	NA	F3-Exo vs vehicle
Tead3	92.1867	-0.206387	0.184999	-1.11561	0.264591	0.562259	Notsignificant	F3-Exo vs vehicle
Ppard	693.491	-0.0908182	0.136053	-0.667519	0.504441	0.761482	Notsignificant	F3-Exo vs vehicle
Def6	64.6318	-0.25972	0.265363	-0.978734	0.327712	0.626658	Notsignificant	F3-Exo vs vehicle
Peg3	14463.6	-0.147627	0.113723	-1.29813	0.194242	0.484485	Notsignificant	F3-Exo vs vehicle
Zim1	394.504	-0.535904	0.210887	-2.54119	0.0110475	0.0960979	Notsignificant	F3-Exo vs vehicle
Metrn	2382.41	-0.390264	0.147014	-2.65459	0.00794038	0.0786989	Notsignificant	F3-Exo vs vehicle
Lmf1	549.697	-0.0583504	0.0833118	-0.700385	0.483687	0.749182	Notsignificant	F3-Exo vs vehicle
Ciao3	1068.14	0.0183206	0.074953	0.244428	0.806899	0.923277	Notsignificant	F3-Exo vs vehicle
Angptl4	110.578	-1.20298	0.298619	-4.02847	5.61405e-05	0.00339202	Downregulated	F3-Exo vs vehicle
Dbf4	54.2707	-0.221202	0.230941	-0.95783	0.338149	0.634676	Notsignificant	F3-Exo vs vehicle
Daxx	941.844	-0.0972731	0.0772493	-1.25921	0.207954	0.499946	Notsignificant	F3-Exo vs vehicle
Cd320	574.338	-0.147011	0.127671	-1.15148	0.249534	0.546056	Notsignificant	F3-Exo vs vehicle
Ipo4	1458.05	0.134627	0.0692562	1.9439	0.0519075	0.237559	Notsignificant	F3-Exo vs vehicle
Tm9sf1	989.079	-0.168432	0.067907	-2.48033	0.0131261	0.1075	Notsignificant	F3-Exo vs vehicle
Rec8	258.491	-0.138997	0.135193	-1.02814	0.303885	0.601881	Notsignificant	F3-Exo vs vehicle
Irf9	493.707	-0.362072	0.127299	-2.84427	0.0044514	0.0562915	Notsignificant	F3-Exo vs vehicle
Gmpr2	279.352	-0.0845172	0.107573	-0.785674	0.432059	0.708999	Notsignificant	F3-Exo vs vehicle
Mdp1	1574.46	0.126985	0.0730021	1.73947	0.0819525	0.305667	Notsignificant	F3-Exo vs vehicle
Dhrs1	2888.06	-0.209581	0.121105	-1.73058	0.0835269	0.309204	Notsignificant	F3-Exo vs vehicle
Ncan	5558.47	0.195817	0.141066	1.38812	0.165099	0.446255	Notsignificant	F3-Exo vs vehicle
Tmem161a	984.054	-0.0458083	0.0737414	-0.621203	0.534466	0.779147	Notsignificant	F3-Exo vs vehicle
Armc6	1129.67	0.0513313	0.079388	0.646587	0.517899	0.769006	Notsignificant	F3-Exo vs vehicle
Borcs8	971.873	0.001368	0.0900942	0.0151841	0.987885	0.994992	Notsignificant	F3-Exo vs vehicle
Slc25a42	714.459	0.156943	0.146606	1.07051	0.284391	0.583754	Notsignificant	F3-Exo vs vehicle
Snx9	756.556	-0.272184	0.101036	-2.69394	0.00706133	0.0735787	Notsignificant	F3-Exo vs vehicle
Ranbp3	3093.03	0.0803972	0.072325	1.11161	0.266305	0.564352	Notsignificant	F3-Exo vs vehicle
Ndufa11	2810.56	0.0479538	0.0793659	0.604212	0.545703	0.785381	Notsignificant	F3-Exo vs vehicle
Bmp8b	7.29645	-0.300146	0.539986	-0.55584	0.57832	0.805483	Notsignificant	F3-Exo vs vehicle
Nr2f6	618.053	-0.0525896	0.0919998	-0.571628	0.567574	0.798818	Notsignificant	F3-Exo vs vehicle
Use1	2826.86	-0.104723	0.117415	-0.89191	0.372441	0.661749	Notsignificant	F3-Exo vs vehicle
Ocel1	453.356	0.0248787	0.133444	0.186436	0.852103	0.943597	Notsignificant	F3-Exo vs vehicle
Dyrk1b	713.194	0.170272	0.120153	1.41713	0.156446	0.433476	Notsignificant	F3-Exo vs vehicle
Braf	4774.19	0.226971	0.100304	2.26282	0.0236467	0.152665	Notsignificant	F3-Exo vs vehicle
Ndufb2	699.038	-0.145303	0.0974412	-1.49118	0.135914	0.403852	Notsignificant	F3-Exo vs vehicle
Hltf	985.269	-0.115256	0.0845777	-1.36272	0.172971	0.457134	Notsignificant	F3-Exo vs vehicle
Prpf6	2754.54	-0.0305094	0.080671	-0.378196	0.705285	0.877228	Notsignificant	F3-Exo vs vehicle
Rgs19	696.828	-0.00632012	0.0789077	-0.0800951	0.936162	0.9755	Notsignificant	F3-Exo vs vehicle
Rgs20	1801.18	0.0988331	0.0952745	1.03735	0.299572	0.597436	Notsignificant	F3-Exo vs vehicle
Abhd3	2491.56	-0.0818186	0.138347	-0.5914	0.554252	0.791217	Notsignificant	F3-Exo vs vehicle
Snrpd1	1772.98	0.0505674	0.0974118	0.519109	0.603684	0.819227	Notsignificant	F3-Exo vs vehicle
Tchp	278.747	-0.204989	0.111035	-1.84617	0.0648676	0.267023	Notsignificant	F3-Exo vs vehicle
Tiam1	2646.33	0.213893	0.173993	1.22932	0.218952	0.511644	Notsignificant	F3-Exo vs vehicle
Tsc2	3219.78	0.146088	0.122044	1.19701	0.231304	0.526646	Notsignificant	F3-Exo vs vehicle
Rpl3l	14.0575	0.295345	0.416286	0.709476	0.478029	0.74436	Notsignificant	F3-Exo vs vehicle
Slc9a3r2	1791.8	0.0652895	0.125608	0.51979	0.60321	0.819087	Notsignificant	F3-Exo vs vehicle
Puf60	6042.46	0.0581642	0.0522451	1.1133	0.265582	0.563573	Notsignificant	F3-Exo vs vehicle
Golga2	3381.46	0.0812911	0.104036	0.781374	0.434582	0.711403	Notsignificant	F3-Exo vs vehicle
Uck1	1614.58	-0.124307	0.0578219	-2.14982	0.0315692	0.180309	Notsignificant	F3-Exo vs vehicle
Scin	15.2717	-1.81315	0.477409	-3.79791	0.000145923	0.00625706	Downregulated	F3-Exo vs vehicle
Ikzf4	387.414	0.0680022	0.141691	0.479935	0.631274	0.83631	Notsignificant	F3-Exo vs vehicle
Mien1	727.221	0.0855247	0.100466	0.851278	0.394615	0.680106	Notsignificant	F3-Exo vs vehicle
Pon1	16.8568	-1.92505	0.862493	-2.23196	0.0256175	0.159817	Notsignificant	F3-Exo vs vehicle
Axl	2173.15	-0.344097	0.130294	-2.64094	0.00826768	0.0806882	Notsignificant	F3-Exo vs vehicle
Tgfb1	334.147	-0.595496	0.20685	-2.87888	0.00399088	0.0526573	Notsignificant	F3-Exo vs vehicle
Ccdc97	2115.08	0.0690132	0.111517	0.618858	0.53601	0.77989	Notsignificant	F3-Exo vs vehicle
Zfp40	555.537	-0.00797119	0.136409	-0.0584358	0.953402	0.982524	Notsignificant	F3-Exo vs vehicle
Akap8l	1944.58	-0.253842	0.182854	-1.38822	0.16507	0.446246	Notsignificant	F3-Exo vs vehicle
Shh	228.475	0.0226566	0.110594	0.204863	0.837679	0.937108	Notsignificant	F3-Exo vs vehicle
Pdcd2l	559.216	0.0036691	0.111043	0.0330421	0.973641	0.989728	Notsignificant	F3-Exo vs vehicle
Gtf2f1	2692.28	0.0385892	0.0636746	0.606038	0.544489	0.784526	Notsignificant	F3-Exo vs vehicle
Clpp	2001.52	-0.01614	0.0962956	-0.167609	0.866891	0.949155	Notsignificant	F3-Exo vs vehicle
Alkbh7	600.966	-0.115011	0.150101	-0.766223	0.443544	0.718186	Notsignificant	F3-Exo vs vehicle
Pspn	17.0478	-0.05744	0.376363	-0.152619	0.878699	0.954345	Notsignificant	F3-Exo vs vehicle
Dennd1c	66.2472	-0.524416	0.239296	-2.19149	0.0284162	0.16943	Notsignificant	F3-Exo vs vehicle
Med6	713.851	-0.00402412	0.0875829	-0.0459465	0.963353	0.98593	Notsignificant	F3-Exo vs vehicle
Prkd1	479.632	-0.144938	0.102864	-1.40903	0.158825	0.437341	Notsignificant	F3-Exo vs vehicle
Lcp2	179.271	-0.265595	0.212456	-1.25012	0.211256	0.50357	Notsignificant	F3-Exo vs vehicle
Cse1l	3127.13	0.0303857	0.0640973	0.474056	0.63546	0.838664	Notsignificant	F3-Exo vs vehicle
Naa20	2391.3	0.067802	0.113157	0.599186	0.549049	0.787207	Notsignificant	F3-Exo vs vehicle
Prkra	900.256	-0.102966	0.130511	-0.788944	0.430145	0.707164	Notsignificant	F3-Exo vs vehicle
Fkbp7	147.209	-0.25584	0.203747	-1.25567	0.209234	0.501439	Notsignificant	F3-Exo vs vehicle
Plekha3	2032.29	0.107429	0.0851	1.26239	0.206808	0.498703	Notsignificant	F3-Exo vs vehicle
Ykt6	4094.08	0.0527438	0.0589789	0.894283	0.37117	0.660845	Notsignificant	F3-Exo vs vehicle
Baz1b	3626.38	0.00363659	0.122047	0.0297966	0.976229	0.990921	Notsignificant	F3-Exo vs vehicle
Pex6	2257.43	-0.0134776	0.0732314	-0.184042	0.853981	0.944238	Notsignificant	F3-Exo vs vehicle
Mrpl2	1359.6	0.164075	0.0895218	1.83279	0.0668338	0.271094	Notsignificant	F3-Exo vs vehicle
Mea1	2530.2	-0.0398184	0.0750069	-0.530862	0.595514	0.815609	Notsignificant	F3-Exo vs vehicle
Gnmt	43.4012	-0.0831182	0.290381	-0.286239	0.774695	0.910011	Notsignificant	F3-Exo vs vehicle
Grin2d	563.211	0.00436633	0.121223	0.036019	0.971267	0.989364	Notsignificant	F3-Exo vs vehicle
Kdelr1	2486.55	0.053345	0.0707619	0.753866	0.45093	0.724051	Notsignificant	F3-Exo vs vehicle
Tmem143	750.967	0.12631	0.106629	1.18457	0.236186	0.532646	Notsignificant	F3-Exo vs vehicle
Ggct	668.368	0.0524337	0.110843	0.473047	0.63618	0.839053	Notsignificant	F3-Exo vs vehicle
Jag2	1188.66	-0.0270113	0.0905999	-0.298138	0.765598	0.905509	Notsignificant	F3-Exo vs vehicle
Btbd6	2204.48	0.177706	0.0615508	2.88714	0.00388766	0.0518973	Notsignificant	F3-Exo vs vehicle
Nudt14	320.613	-0.133149	0.156234	-0.852242	0.39408	0.679672	Notsignificant	F3-Exo vs vehicle
Epdr1	7110.47	0.0942004	0.0621965	1.51456	0.129883	0.394363	Notsignificant	F3-Exo vs vehicle
Flii	1975.38	-0.0774689	0.0959462	-0.80742	0.419425	0.700288	Notsignificant	F3-Exo vs vehicle
Top3a	178.866	-0.101802	0.170061	-0.598622	0.549425	0.787487	Notsignificant	F3-Exo vs vehicle
Atg4d	960.111	-0.0457769	0.0669641	-0.683603	0.494226	0.754892	Notsignificant	F3-Exo vs vehicle
Qtrt1	269.001	-0.0937563	0.143026	-0.65552	0.512133	0.76596	Notsignificant	F3-Exo vs vehicle
Plin4	244.791	-0.914151	0.319748	-2.85897	0.00425014	0.0547988	Notsignificant	F3-Exo vs vehicle
Hdgfl2	2299.58	0.146588	0.0927245	1.5809	0.113902	0.365687	Notsignificant	F3-Exo vs vehicle
Chaf1a	139.714	-0.234886	0.165538	-1.41893	0.15592	0.432828	Notsignificant	F3-Exo vs vehicle
Adprh	3946.14	0.124769	0.0698128	1.78719	0.0739075	0.287481	Notsignificant	F3-Exo vs vehicle
Tmem39a	308.967	-0.393143	0.134127	-2.93112	0.00337745	0.0470725	Notsignificant	F3-Exo vs vehicle
Timmdc1	713.246	-0.0135251	0.0862089	-0.156888	0.875333	0.952657	Notsignificant	F3-Exo vs vehicle
Pla1a	121.389	-0.454853	0.269042	-1.69064	0.090906	0.323391	Notsignificant	F3-Exo vs vehicle
Mcm2	201.551	-0.0492234	0.129174	-0.381061	0.703158	0.876175	Notsignificant	F3-Exo vs vehicle
Tpra1	1042.44	-0.0241753	0.0805222	-0.300231	0.764001	0.905349	Notsignificant	F3-Exo vs vehicle
Nab1	1500.89	-0.0753328	0.0726114	-1.03748	0.299513	0.597436	Notsignificant	F3-Exo vs vehicle
Adgre5	440.005	-0.257351	0.184895	-1.39188	0.163959	0.444788	Notsignificant	F3-Exo vs vehicle
Il17ra	567.404	0.0173041	0.15061	0.114893	0.90853	0.966057	Notsignificant	F3-Exo vs vehicle
Lamb1	849.58	-0.0703252	0.139471	-0.504226	0.614102	0.82605	Notsignificant	F3-Exo vs vehicle
Kcnn1	610.279	0.0556215	0.0916651	0.606791	0.54399	0.784426	Notsignificant	F3-Exo vs vehicle
Arrdc2	403.851	-0.134664	0.149791	-0.899017	0.368643	0.659736	Notsignificant	F3-Exo vs vehicle
Ppp1r17	107.824	-0.820425	0.343558	-2.38802	0.0169393	0.124868	Notsignificant	F3-Exo vs vehicle
Cd36	216.119	-3.00504	0.858428	-3.50063	0.000464154	0.0132254	Downregulated	F3-Exo vs vehicle
Map2k7	2184.27	0.0530534	0.0834525	0.635731	0.524952	0.772975	Notsignificant	F3-Exo vs vehicle
Timm44	1541.12	-0.0289079	0.0847506	-0.341094	0.733033	0.891152	Notsignificant	F3-Exo vs vehicle
Ap2a2	7535.18	0.13385	0.0731416	1.83002	0.0672475	0.271679	Notsignificant	F3-Exo vs vehicle
Pnkp	636.428	-0.105398	0.0760613	-1.3857	0.16584	0.446965	Notsignificant	F3-Exo vs vehicle
Med25	2352.18	-0.00132131	0.0676702	-0.0195257	0.984422	0.993474	Notsignificant	F3-Exo vs vehicle
Bcam	976.22	-0.0934692	0.101137	-0.924188	0.355388	0.649317	Notsignificant	F3-Exo vs vehicle
Clptm1	7966.57	0.0885715	0.0555014	1.59584	0.110524	0.359581	Notsignificant	F3-Exo vs vehicle
Relb	217.116	-0.242798	0.144044	-1.68558	0.0918767	0.324959	Notsignificant	F3-Exo vs vehicle
Tomm40	2700.68	0.184849	0.0714715	2.58634	0.00970025	0.0889481	Notsignificant	F3-Exo vs vehicle
Apoe	109245	-0.839768	0.199046	-4.21897	2.45421e-05	0.00197447	Downregulated	F3-Exo vs vehicle
Apoc2	0.133457	-0.683239	3.53381	-0.193343	0.84669	NA	NA	F3-Exo vs vehicle
Hbp1	659.332	-0.244516	0.0906993	-2.69589	0.00702004	0.073406	Notsignificant	F3-Exo vs vehicle
Prkar2b	4843.87	0.337942	0.105701	3.19715	0.00138791	0.026852	Notsignificant	F3-Exo vs vehicle
Cdkn1b	1727.57	-0.0283094	0.059979	-0.471989	0.636934	0.839375	Notsignificant	F3-Exo vs vehicle
Klf4	263.787	-0.197791	0.212303	-0.931644	0.35152	0.645443	Notsignificant	F3-Exo vs vehicle
Ap1m1	2431	0.100175	0.0605386	1.65473	0.0979786	0.3365	Notsignificant	F3-Exo vs vehicle
Rab8a	1954.55	-0.107305	0.0764922	-1.40282	0.160669	0.439966	Notsignificant	F3-Exo vs vehicle
Hmgn2	3303.49	-0.102604	0.11408	-0.899409	0.368435	0.659562	Notsignificant	F3-Exo vs vehicle
Fam32a	4059.08	-0.0407886	0.0834822	-0.488591	0.625132	0.833074	Notsignificant	F3-Exo vs vehicle
Elf3	9.35884	-0.76755	0.599578	-1.28015	0.200492	0.491554	Notsignificant	F3-Exo vs vehicle
Cyp2c29	0.16307	-0.683239	3.53381	-0.193343	0.84669	NA	NA	F3-Exo vs vehicle
Stard3nl	1754.79	-0.0163131	0.0948035	-0.172072	0.863381	0.947849	Notsignificant	F3-Exo vs vehicle
Stk11	3185	0.00542844	0.0560023	0.0969324	0.92278	0.971865	Notsignificant	F3-Exo vs vehicle
Efna2	275.652	0.0684548	0.107161	0.638801	0.522952	0.772652	Notsignificant	F3-Exo vs vehicle
Atp5d	8089.88	0.0307302	0.0663157	0.463392	0.643083	0.843341	Notsignificant	F3-Exo vs vehicle
Ppp5c	4634.86	0.162376	0.0501881	3.23535	0.00121492	0.0245749	Notsignificant	F3-Exo vs vehicle
Cdk12	696.796	0.00664663	0.159921	0.0415619	0.966848	0.987566	Notsignificant	F3-Exo vs vehicle
Lipe	342.512	-0.226268	0.137404	-1.64673	0.0996128	0.339424	Notsignificant	F3-Exo vs vehicle
Pafah1b2	9876.56	0.113693	0.0687129	1.65461	0.098004	0.336522	Notsignificant	F3-Exo vs vehicle
Tbc1d8	1557.18	0.184354	0.146713	1.25656	0.208914	0.50101	Notsignificant	F3-Exo vs vehicle
Cnot11	1268.42	0.221893	0.078391	2.83059	0.00464626	0.0576084	Notsignificant	F3-Exo vs vehicle
Slc2a3	5677.31	0.236284	0.118924	1.98685	0.0469388	0.224468	Notsignificant	F3-Exo vs vehicle
Foxj2	1049.91	0.0530219	0.116677	0.454431	0.649519	0.846786	Notsignificant	F3-Exo vs vehicle
Sri	2469.27	-0.0731955	0.119608	-0.61196	0.540565	0.782419	Notsignificant	F3-Exo vs vehicle
Dgcr2	3852.75	0.0928635	0.104499	0.888654	0.374189	0.663488	Notsignificant	F3-Exo vs vehicle
Irf3	634.751	-0.260036	0.101378	-2.56501	0.0103173	0.0923339	Notsignificant	F3-Exo vs vehicle
Bcl2l12	42.2115	-0.320072	0.276963	-1.15565	0.247825	0.544337	Notsignificant	F3-Exo vs vehicle
Zfp959	219.447	0.0805505	0.122874	0.655552	0.512112	0.76596	Notsignificant	F3-Exo vs vehicle
Mpnd	2534.07	-0.0221242	0.106249	-0.20823	0.835049	0.93624	Notsignificant	F3-Exo vs vehicle
Sh3gl1	1227.92	-0.0840321	0.0827873	-1.01504	0.310089	0.608474	Notsignificant	F3-Exo vs vehicle
Ebi3	30.4847	-0.0534799	0.286334	-0.186775	0.851837	0.943557	Notsignificant	F3-Exo vs vehicle
Yju2	328.585	0.0320693	0.112223	0.285764	0.775059	0.910098	Notsignificant	F3-Exo vs vehicle
Ranbp2	4224.32	0.0527723	0.101133	0.521813	0.6018	0.818705	Notsignificant	F3-Exo vs vehicle
Edar	16.8744	0.211362	0.393001	0.537816	0.590704	0.81268	Notsignificant	F3-Exo vs vehicle
Grk5	1089.86	0.0564305	0.0875488	0.64456	0.519212	0.769675	Notsignificant	F3-Exo vs vehicle
Dvl3	1666.56	0.0228705	0.112058	0.204094	0.83828	0.937209	Notsignificant	F3-Exo vs vehicle
Abcf3	2842.6	0.0208302	0.0620762	0.335558	0.737204	0.893163	Notsignificant	F3-Exo vs vehicle
Eif2b5	2443.38	0.0761857	0.0679742	1.1208	0.262372	0.559319	Notsignificant	F3-Exo vs vehicle
Cyth2	2887.98	0.226096	0.0663658	3.40682	0.000657246	0.0166228	Notsignificant	F3-Exo vs vehicle
Sult2b1	268.15	0.180213	0.117949	1.52788	0.126541	0.387915	Notsignificant	F3-Exo vs vehicle
Car11	5601.84	0.109216	0.122293	0.893063	0.371824	0.661209	Notsignificant	F3-Exo vs vehicle
Dlgap1	11539.3	0.398414	0.0882946	4.51232	6.41215e-06	0.000745151	Notsignificant	F3-Exo vs vehicle
Plag1	49.9689	-0.309952	0.262135	-1.18241	0.237042	0.533291	Notsignificant	F3-Exo vs vehicle
Hck	158.662	-0.410461	0.213916	-1.91879	0.0550107	0.245253	Notsignificant	F3-Exo vs vehicle
Mrpl4	1548.45	0.143084	0.0634862	2.25378	0.0242099	0.154763	Notsignificant	F3-Exo vs vehicle
Keap1	2481.3	0.0881292	0.0687925	1.28109	0.200163	0.491483	Notsignificant	F3-Exo vs vehicle
Ap1m2	22.9239	0.0381681	0.310702	0.122845	0.90223	0.962739	Notsignificant	F3-Exo vs vehicle
Glg1	6568.54	0.0645699	0.166128	0.388674	0.697517	0.874047	Notsignificant	F3-Exo vs vehicle
Atp8b3	14.8303	-0.47252	0.478011	-0.988513	0.322902	0.622082	Notsignificant	F3-Exo vs vehicle
Btbd2	3312.91	0.11531	0.0656628	1.75609	0.0790732	0.299515	Notsignificant	F3-Exo vs vehicle
Csnk1g2	6815.79	0.0507948	0.0619058	0.820518	0.411921	0.694872	Notsignificant	F3-Exo vs vehicle
Abhd17a	5002.88	0.102911	0.100502	1.02397	0.305851	0.603622	Notsignificant	F3-Exo vs vehicle
Mob3a	590.461	-0.295589	0.112699	-2.62281	0.00872078	0.0830506	Notsignificant	F3-Exo vs vehicle
Cacnb3	7609.89	0.323782	0.0899226	3.60067	0.000317394	0.0103452	Notsignificant	F3-Exo vs vehicle
Ccdc65	357.928	-0.0966816	0.143643	-0.673069	0.500904	0.759061	Notsignificant	F3-Exo vs vehicle
Fkbp11	57.498	-0.558703	0.315889	-1.76867	0.0769488	0.294796	Notsignificant	F3-Exo vs vehicle
Ddx23	2833.61	0.0290617	0.0834311	0.348331	0.727591	0.889313	Notsignificant	F3-Exo vs vehicle
Pld3	24614.7	0.165272	0.0709698	2.32877	0.0198713	0.137102	Notsignificant	F3-Exo vs vehicle
Grik5	6520.05	0.210848	0.102424	2.05858	0.0395347	0.205584	Notsignificant	F3-Exo vs vehicle
Cd79a	18.5526	-0.822514	0.401513	-2.04853	0.0405077	0.20714	Notsignificant	F3-Exo vs vehicle
Rabac1	6647.37	0.0334327	0.124269	0.269035	0.787903	0.916214	Notsignificant	F3-Exo vs vehicle
Etv3	1154.88	-0.044436	0.0931442	-0.477067	0.633314	0.83726	Notsignificant	F3-Exo vs vehicle
Prkcsh	2893.82	-0.0360138	0.0867696	-0.415051	0.678105	0.863814	Notsignificant	F3-Exo vs vehicle
Elavl3	6708.96	0.226964	0.122367	1.85478	0.0636271	0.264845	Notsignificant	F3-Exo vs vehicle
Rab3b	3581.26	0.203045	0.069121	2.93753	0.00330842	0.0463425	Notsignificant	F3-Exo vs vehicle
St8sia6	221.774	-0.136711	0.19184	-0.71263	0.476074	0.742509	Notsignificant	F3-Exo vs vehicle
Fcgrt	911.953	-0.329443	0.134012	-2.45831	0.0139594	0.111608	Notsignificant	F3-Exo vs vehicle
Nosip	2097.12	0.0661735	0.0727903	0.909098	0.363298	0.654917	Notsignificant	F3-Exo vs vehicle
Pih1d1	998.856	0.0636314	0.081404	0.781674	0.434406	0.711403	Notsignificant	F3-Exo vs vehicle
Rps11	7088.6	-0.0713248	0.129769	-0.549629	0.582574	0.808424	Notsignificant	F3-Exo vs vehicle
Supt5	4378.62	0.066397	0.112119	0.592203	0.553715	0.790704	Notsignificant	F3-Exo vs vehicle
Dll3	55.2923	0.0351656	0.234314	0.150079	0.880702	0.955335	Notsignificant	F3-Exo vs vehicle
Paf1	1987.82	0.0308335	0.0661532	0.466093	0.641149	0.84186	Notsignificant	F3-Exo vs vehicle
Timm50	1240.74	-0.0491552	0.0900869	-0.545643	0.585312	0.809833	Notsignificant	F3-Exo vs vehicle
Med29	580.125	-0.0184164	0.09931	-0.185443	0.852881	0.943993	Notsignificant	F3-Exo vs vehicle
Bicd1	1314.46	0.15025	0.058071	2.58734	0.00967193	0.0887342	Notsignificant	F3-Exo vs vehicle
Ncstn	2554.01	0.0300027	0.0817708	0.366913	0.713684	0.881776	Notsignificant	F3-Exo vs vehicle
Pex19	3492.59	-0.0111839	0.0585549	-0.190998	0.848527	0.941278	Notsignificant	F3-Exo vs vehicle
Phyhip	16379.7	0.371865	0.125974	2.95191	0.00315814	0.0447781	Notsignificant	F3-Exo vs vehicle
Crhr2	162.427	-0.490759	0.184966	-2.65323	0.00797248	0.0787067	Notsignificant	F3-Exo vs vehicle
Inmt	160.513	-0.236425	0.23211	-1.01859	0.308396	0.606519	Notsignificant	F3-Exo vs vehicle
Cyp4f18	24.0839	-2.07206	0.526829	-3.93308	8.38658e-05	0.00451859	Downregulated	F3-Exo vs vehicle
Impdh1	1864.72	0.200883	0.112922	1.77896	0.0752467	0.290529	Notsignificant	F3-Exo vs vehicle
Psg18	0	NA	NA	NA	NA	NA	NA	F3-Exo vs vehicle
Dusp3	5315.33	0.109635	0.0837551	1.309	0.190535	0.479889	Notsignificant	F3-Exo vs vehicle
Prodh	1324.64	-0.455452	0.142174	-3.2035	0.0013577	0.0264692	Notsignificant	F3-Exo vs vehicle
Ess2	941.287	0.0685283	0.0707539	0.968545	0.332772	0.629971	Notsignificant	F3-Exo vs vehicle
Slc25a1	1747.63	-0.0361957	0.0913051	-0.396426	0.691791	0.871601	Notsignificant	F3-Exo vs vehicle
Dgcr6	2004.44	-0.065276	0.10701	-0.609999	0.541862	0.78315	Notsignificant	F3-Exo vs vehicle
Ddr1	3757.19	-0.201836	0.123348	-1.63632	0.101774	0.343235	Notsignificant	F3-Exo vs vehicle
Ier3	363.32	-0.0548153	0.109892	-0.498813	0.617911	0.828394	Notsignificant	F3-Exo vs vehicle
Fosb	355.701	0.165344	0.240031	0.688843	0.490922	0.753006	Notsignificant	F3-Exo vs vehicle
Klc4	967.045	-0.179368	0.0660909	-2.71396	0.00664843	0.0711246	Notsignificant	F3-Exo vs vehicle
Ercc1	618.799	-0.0514368	0.103727	-0.495885	0.619976	0.830032	Notsignificant	F3-Exo vs vehicle
Cyp17a1	1.36002	0.951189	1.45017	0.655915	0.511879	NA	NA	F3-Exo vs vehicle
As3mt	715.527	-0.343321	0.124241	-2.76336	0.00572101	0.0655832	Notsignificant	F3-Exo vs vehicle
Homer3	206.642	-0.492716	0.129423	-3.80703	0.000140646	0.00620071	Notsignificant	F3-Exo vs vehicle
Crtc1	6089.73	0.225063	0.128866	1.74649	0.0807254	0.302997	Notsignificant	F3-Exo vs vehicle
Rnf215	762.155	-0.0874868	0.0804107	-1.088	0.276596	0.576335	Notsignificant	F3-Exo vs vehicle
Sec14l2	1396.85	0.0350388	0.0970057	0.361204	0.717947	0.883237	Notsignificant	F3-Exo vs vehicle
Aven	363.283	0.0303089	0.116858	0.259365	0.795354	0.919075	Notsignificant	F3-Exo vs vehicle
Cp	1038.13	-0.611808	0.205577	-2.97605	0.00291987	0.0427951	Downregulated	F3-Exo vs vehicle
Crot	1596.39	-0.218981	0.116656	-1.87716	0.0604959	0.2585	Notsignificant	F3-Exo vs vehicle
Rps6ka1	725.434	-0.197911	0.122273	-1.6186	0.105534	0.349741	Notsignificant	F3-Exo vs vehicle
Calb2	3477.81	-0.697767	0.407238	-1.71341	0.0866362	0.314623	Notsignificant	F3-Exo vs vehicle
Snrnp200	4839.57	0.117205	0.113036	1.03689	0.299788	0.59756	Notsignificant	F3-Exo vs vehicle
Ciao1	2511.66	0.0530726	0.0630747	0.841424	0.40011	0.685089	Notsignificant	F3-Exo vs vehicle
Has1	64.1875	0.129472	0.195083	0.663676	0.506898	0.762719	Notsignificant	F3-Exo vs vehicle
Taf6l	420.419	0.0130516	0.0943104	0.138389	0.889933	0.958621	Notsignificant	F3-Exo vs vehicle
Insig2	2721.38	0.149618	0.0656445	2.27922	0.022654	0.149184	Notsignificant	F3-Exo vs vehicle
Kpna6	3567.56	0.0767894	0.0872954	0.879649	0.379049	0.667882	Notsignificant	F3-Exo vs vehicle
Man1a	2348.73	0.107496	0.122207	0.879616	0.379067	0.667882	Notsignificant	F3-Exo vs vehicle
Itpkc	149.081	-0.287947	0.154004	-1.86974	0.0615194	0.260551	Notsignificant	F3-Exo vs vehicle
Coq8b	632.408	-0.16489	0.093028	-1.77248	0.0763156	0.292712	Notsignificant	F3-Exo vs vehicle
Brd8	2049.99	0.037412	0.0675861	0.553545	0.57989	0.806701	Notsignificant	F3-Exo vs vehicle
Kif20a	78.4665	0.132521	0.188975	0.701264	0.483138	0.748862	Notsignificant	F3-Exo vs vehicle
Farsa	984.561	0.12696	0.0809076	1.5692	0.116601	0.371349	Notsignificant	F3-Exo vs vehicle
Gcdh	1034.05	-0.182281	0.0843127	-2.16197	0.0306207	0.176822	Notsignificant	F3-Exo vs vehicle
Mast2	3451.75	0.136277	0.113992	1.1955	0.231893	0.527246	Notsignificant	F3-Exo vs vehicle
Dnase2a	328.758	-0.564374	0.183283	-3.07925	0.00207525	0.0338514	Downregulated	F3-Exo vs vehicle
Rad23a	1744.87	0.0628931	0.0573403	1.09684	0.272711	0.572198	Notsignificant	F3-Exo vs vehicle
Calr	15419.5	-0.136757	0.0720845	-1.89718	0.0578048	0.252585	Notsignificant	F3-Exo vs vehicle
Syce2	95.1058	-0.250707	0.166346	-1.50714	0.131776	0.39698	Notsignificant	F3-Exo vs vehicle
Nfat5	2463.49	0.0586487	0.117673	0.498403	0.6182	0.828492	Notsignificant	F3-Exo vs vehicle
Nob1	1139	0.0404631	0.0759392	0.532836	0.594147	0.814867	Notsignificant	F3-Exo vs vehicle
Nqo1	318.646	-0.476217	0.152053	-3.13192	0.0017367	0.0301842	Notsignificant	F3-Exo vs vehicle
Ppfia3	5576.42	0.174238	0.100737	1.72963	0.0836956	0.309582	Notsignificant	F3-Exo vs vehicle
Gys1	692.661	-0.00559687	0.100945	-0.0554449	0.955784	0.983548	Notsignificant	F3-Exo vs vehicle
Ruvbl2	1036.5	-0.0504931	0.0665614	-0.758594	0.448096	0.721269	Notsignificant	F3-Exo vs vehicle
Lin7b	997.427	0.163878	0.0831296	1.97136	0.0486828	0.229212	Notsignificant	F3-Exo vs vehicle
Bax	997.571	-0.175753	0.0995905	-1.76476	0.0776041	0.296158	Notsignificant	F3-Exo vs vehicle
Il7r	56.0263	-1.71555	0.543882	-3.15427	0.00160902	0.0291889	Downregulated	F3-Exo vs vehicle
Tfam	1663.1	0.0323316	0.0842536	0.383742	0.70117	0.875484	Notsignificant	F3-Exo vs vehicle
Zfp81	880.12	0.122908	0.0799967	1.53641	0.124437	0.385317	Notsignificant	F3-Exo vs vehicle
Efnb3	6062.38	0.0189689	0.122953	0.154278	0.877391	0.953604	Notsignificant	F3-Exo vs vehicle
Mmd	8131.05	0.285559	0.0960621	2.97265	0.00295245	0.0429578	Notsignificant	F3-Exo vs vehicle
Hlf	8151.91	0.338704	0.0874638	3.8725	0.000107725	0.00527647	Notsignificant	F3-Exo vs vehicle
Fam162a	1044.04	0.0183085	0.092664	0.19758	0.843374	0.939666	Notsignificant	F3-Exo vs vehicle
Rpl8	12778	-0.0636052	0.0837523	-0.759444	0.447587	0.720973	Notsignificant	F3-Exo vs vehicle
Grm3	1887.48	0.18517	0.0773698	2.39331	0.0166971	0.123788	Notsignificant	F3-Exo vs vehicle
Ssbp2	2943.59	0.177022	0.0594214	2.9791	0.00289095	0.0425506	Notsignificant	F3-Exo vs vehicle
Fancl	280.772	0.0436392	0.135437	0.32221	0.747294	0.898268	Notsignificant	F3-Exo vs vehicle
Brinp2	3155.3	0.253657	0.105315	2.40855	0.0160161	0.120408	Notsignificant	F3-Exo vs vehicle
Gstm5	6592.16	-0.107254	0.157325	-0.681736	0.495406	0.755689	Notsignificant	F3-Exo vs vehicle
Gstm7	1092.1	-0.149472	0.136982	-1.09118	0.275192	0.574594	Notsignificant	F3-Exo vs vehicle
Gstm3	1.90843	-0.250097	1.03936	-0.240626	0.809845	NA	Notsignificant	F3-Exo vs vehicle
Stat3	2399.32	-0.208377	0.1174	-1.77494	0.0759085	0.291669	Notsignificant	F3-Exo vs vehicle
Stat5a	104.006	-0.401954	0.163932	-2.45195	0.0142083	0.112879	Notsignificant	F3-Exo vs vehicle
Cavin1	1240.11	-0.40995	0.121799	-3.36578	0.000763271	0.0183955	Notsignificant	F3-Exo vs vehicle
Map3k11	1046.95	-0.127197	0.11002	-1.15612	0.247632	0.544172	Notsignificant	F3-Exo vs vehicle
Akt2	4475.16	-0.0309121	0.0892296	-0.346433	0.729017	0.889608	Notsignificant	F3-Exo vs vehicle
Dnaja3	2851.68	0.0393347	0.0563722	0.697767	0.485323	0.750221	Notsignificant	F3-Exo vs vehicle
Hmox2	2920.42	0.0350725	0.0609757	0.575187	0.565165	0.797257	Notsignificant	F3-Exo vs vehicle
Cdip1	9656.67	0.0966189	0.0674528	1.43239	0.152032	0.427557	Notsignificant	F3-Exo vs vehicle
Map3k20	302.047	-0.0973301	0.153469	-0.634199	0.525951	0.773611	Notsignificant	F3-Exo vs vehicle
Cwc15	2830.1	0.0576254	0.0765711	0.752573	0.451706	0.724654	Notsignificant	F3-Exo vs vehicle
Col5a3	77.3265	-1.09519	0.192469	-5.69019	1.269e-08	8.67803e-06	Downregulated	F3-Exo vs vehicle
Dnmt1	1784.48	0.112655	0.13876	0.811865	0.416869	0.69879	Notsignificant	F3-Exo vs vehicle
Ppan	419.362	-0.196682	0.116226	-1.69223	0.0906013	0.322565	Notsignificant	F3-Exo vs vehicle
Angptl2	260.34	-0.647664	0.213712	-3.03054	0.00244115	0.0376732	Downregulated	F3-Exo vs vehicle
Cacna1e	6342.05	0.228298	0.159246	1.43362	0.151681	0.427143	Notsignificant	F3-Exo vs vehicle
Cacna1b	2829.81	0.132834	0.144918	0.91662	0.359342	0.651953	Notsignificant	F3-Exo vs vehicle
Trmt10a	304.225	-0.0287564	0.118124	-0.243442	0.807663	0.923294	Notsignificant	F3-Exo vs vehicle
Etv1	3346.8	0.101433	0.0967119	1.04882	0.294261	0.593328	Notsignificant	F3-Exo vs vehicle
Kifc2	15345.9	0.175257	0.0826018	2.12171	0.0338623	0.187678	Notsignificant	F3-Exo vs vehicle
Psap	75150.3	-0.0430042	0.105256	-0.408567	0.682857	0.867189	Notsignificant	F3-Exo vs vehicle
Ikbkg	1622.36	-0.0294089	0.0680737	-0.432015	0.66573	0.856669	Notsignificant	F3-Exo vs vehicle
Pax2	3.27365	-0.52065	0.805355	-0.646486	0.517965	NA	NA	F3-Exo vs vehicle
Wars2	235.931	-0.092979	0.112001	-0.830162	0.406447	0.690964	Notsignificant	F3-Exo vs vehicle
Atn1	286.663	0.395401	0.171495	2.30561	0.0211323	0.143519	Notsignificant	F3-Exo vs vehicle
Phb2	2269.65	0.00586789	0.0616597	0.0951656	0.924183	0.972342	Notsignificant	F3-Exo vs vehicle
Ptpn6	352.013	-0.372184	0.204291	-1.82183	0.068481	0.27464	Notsignificant	F3-Exo vs vehicle
Eno2	37158.9	0.208517	0.0892224	2.33705	0.0194368	0.135586	Notsignificant	F3-Exo vs vehicle
Emg1	1204.67	0.0213032	0.0808741	0.263412	0.792233	0.917917	Notsignificant	F3-Exo vs vehicle
Lpcat3	742.933	-0.293191	0.107071	-2.73828	0.00617609	0.0682564	Notsignificant	F3-Exo vs vehicle
Atp6v1f	4022.28	-0.00271667	0.108878	-0.0249516	0.980094	0.991921	Notsignificant	F3-Exo vs vehicle
Il12b	1.36363	0.39204	1.54942	0.253024	0.800249	NA	Notsignificant	F3-Exo vs vehicle
Clcn5	687.446	-0.141952	0.14274	-0.994483	0.319988	0.619613	Notsignificant	F3-Exo vs vehicle
Clcn3	8225.09	0.151244	0.066386	2.27825	0.0227117	0.149395	Notsignificant	F3-Exo vs vehicle
Hif3a	182.212	-0.232572	0.239407	-0.971451	0.331324	0.629105	Notsignificant	F3-Exo vs vehicle
Gpx6	81.3911	0.387526	0.256876	1.50861	0.131398	0.396783	Notsignificant	F3-Exo vs vehicle
Gpx5	0	NA	NA	NA	NA	NA	NA	F3-Exo vs vehicle
Pde1c	615.748	0.0794311	0.197693	0.40179	0.687838	0.869765	Notsignificant	F3-Exo vs vehicle
Utp20	604.388	0.0362535	0.130218	0.278406	0.7807	0.912434	Notsignificant	F3-Exo vs vehicle
Spic	1.39685	-2.19791	1.45644	-1.50909	0.131275	NA	NA	F3-Exo vs vehicle
9330159F19Rik	2967.36	0.140722	0.0882218	1.59509	0.110692	0.359867	Notsignificant	F3-Exo vs vehicle
Cul3	6559.41	0.190584	0.0618838	3.0797	0.00207207	0.0338468	Notsignificant	F3-Exo vs vehicle
Sst	7845.76	0.230481	0.0649778	3.54707	0.000389535	0.0119207	Notsignificant	F3-Exo vs vehicle
Il11	13.318	0.444309	0.424232	1.04732	0.29495	0.593699	Notsignificant	F3-Exo vs vehicle
Large1	4908.29	0.344117	0.116895	2.94381	0.00324201	0.0458212	Notsignificant	F3-Exo vs vehicle
Ddx56	1358.75	0.0023292	0.0765787	0.0304158	0.975735	0.990668	Notsignificant	F3-Exo vs vehicle
Tmed4	2940.12	-0.0112157	0.0767464	-0.146139	0.883811	0.956548	Notsignificant	F3-Exo vs vehicle
Col26a1	114.383	-0.550111	0.203861	-2.69847	0.00696599	0.0731141	Notsignificant	F3-Exo vs vehicle
Bid	459.535	-0.0797301	0.155276	-0.513472	0.607621	0.822086	Notsignificant	F3-Exo vs vehicle
Ralb	733.731	-0.0385304	0.0935567	-0.411839	0.680457	0.865417	Notsignificant	F3-Exo vs vehicle
Ppp1cc	5852.67	0.150504	0.0789177	1.9071	0.0565073	0.249011	Notsignificant	F3-Exo vs vehicle
Dnajb11	2308.24	-0.0146582	0.0672333	-0.21802	0.827414	0.933051	Notsignificant	F3-Exo vs vehicle
Tbccd1	657.991	0.017324	0.0835581	0.207329	0.835753	0.936545	Notsignificant	F3-Exo vs vehicle
Clec11a	188.106	-0.174974	0.153779	-1.13783	0.25519	0.552856	Notsignificant	F3-Exo vs vehicle
Zfp324	390.698	0.0300537	0.14073	0.213556	0.830893	0.93427	Notsignificant	F3-Exo vs vehicle
Gab2	979.677	-0.107984	0.125568	-0.859969	0.389806	0.676498	Notsignificant	F3-Exo vs vehicle
Coro1c	2801.98	-0.0540891	0.0957392	-0.564962	0.572099	0.802076	Notsignificant	F3-Exo vs vehicle
Tax1bp1	7117.35	0.027742	0.0545592	0.508475	0.61112	0.824767	Notsignificant	F3-Exo vs vehicle
Psg17	0.468688	-1.25349	2.52852	-0.49574	0.620078	NA	NA	F3-Exo vs vehicle
Psg19	0	NA	NA	NA	NA	NA	NA	F3-Exo vs vehicle
Ctse	12.3389	-2.85697	0.750662	-3.80593	0.000141271	0.00620071	Downregulated	F3-Exo vs vehicle
Ndrg2	43568.1	-0.299978	0.156295	-1.9193	0.0549457	0.245156	Notsignificant	F3-Exo vs vehicle
Mettl17	402.112	-0.180046	0.139666	-1.28912	0.197356	0.489093	Notsignificant	F3-Exo vs vehicle
Arhgef40	801.432	-0.262342	0.108501	-2.41788	0.0156113	0.118765	Notsignificant	F3-Exo vs vehicle
Pnpla6	1592.27	-0.018902	0.103397	-0.18281	0.854947	0.944567	Notsignificant	F3-Exo vs vehicle
Mcoln1	2151.82	0.060189	0.0729757	0.824781	0.409496	0.692424	Notsignificant	F3-Exo vs vehicle
Arhgef18	1744.01	0.104115	0.114386	0.910213	0.36271	0.65472	Notsignificant	F3-Exo vs vehicle
Pkn2	1077.33	-0.142816	0.0706675	-2.02095	0.0432847	0.21466	Notsignificant	F3-Exo vs vehicle
Cd33	481.719	-0.267484	0.150585	-1.7763	0.0756836	0.291533	Notsignificant	F3-Exo vs vehicle
Etfb	148.786	-0.159848	0.19796	-0.807479	0.41939	0.700288	Notsignificant	F3-Exo vs vehicle
Nkg7	4.64863	-1.72079	0.852242	-2.01914	0.0434727	NA	NA	F3-Exo vs vehicle
Stxbp2	711.893	-0.306894	0.147747	-2.07716	0.0377864	0.200191	Notsignificant	F3-Exo vs vehicle
Pcp2	3.51197	1.16408	1.24953	0.931616	0.351535	NA	NA	F3-Exo vs vehicle
Sgce	1671.08	-0.0520332	0.0829539	-0.627254	0.530492	0.777333	Notsignificant	F3-Exo vs vehicle
Chn2	2125.41	0.180923	0.126279	1.43273	0.151936	0.427514	Notsignificant	F3-Exo vs vehicle
Wwox	969.072	0.101712	0.0828689	1.22738	0.219678	0.512427	Notsignificant	F3-Exo vs vehicle
Slbp	1071.99	0.0632225	0.125293	0.504596	0.613843	0.82605	Notsignificant	F3-Exo vs vehicle
Tyr	3.89072	0.269444	0.817082	0.329764	0.741578	NA	Notsignificant	F3-Exo vs vehicle
Ghrhr	0.10107	0.759434	3.53381	0.214905	0.829841	NA	NA	F3-Exo vs vehicle
Aqp1	452.55	-1.35075	0.725767	-1.86113	0.0627252	0.263156	Notsignificant	F3-Exo vs vehicle
Arid3b	173.031	-0.314549	0.168378	-1.86811	0.0617469	0.261084	Notsignificant	F3-Exo vs vehicle
Cnn2	380.248	-0.32104	0.140266	-2.28879	0.0220915	0.147508	Notsignificant	F3-Exo vs vehicle
Polr2e	2010.63	0.0854357	0.0643116	1.32846	0.184025	0.472347	Notsignificant	F3-Exo vs vehicle
Abca13	10.1658	-0.744476	0.462608	-1.6093	0.107551	0.353928	Notsignificant	F3-Exo vs vehicle
Myo9b	902.176	-0.310977	0.162004	-1.91957	0.0549122	0.245127	Notsignificant	F3-Exo vs vehicle
Hdac9	1466.06	0.109026	0.110345	0.988052	0.323127	0.622257	Notsignificant	F3-Exo vs vehicle
Ly9	144.395	-2.02867	0.595207	-3.40833	0.000653607	0.0165543	Downregulated	F3-Exo vs vehicle
Cd244a	5.13319	-0.49705	0.927462	-0.535925	0.59201	NA	Notsignificant	F3-Exo vs vehicle
Adgre1	453.449	-0.663994	0.251526	-2.63986	0.00829394	0.080756	Notsignificant	F3-Exo vs vehicle
Mtfp1	2156.86	0.133512	0.0798137	1.67279	0.0943683	0.329705	Notsignificant	F3-Exo vs vehicle
Rab23	1231.78	-0.0892556	0.0707297	-1.26193	0.206976	0.498703	Notsignificant	F3-Exo vs vehicle
Rab11a	5028.7	0.0762412	0.104873	0.726986	0.467235	0.736213	Notsignificant	F3-Exo vs vehicle
Eif2b2	1379.05	0.0381927	0.0708059	0.5394	0.589611	0.812197	Notsignificant	F3-Exo vs vehicle
Dlst	5450.05	0.0967722	0.0673584	1.43668	0.15081	0.425696	Notsignificant	F3-Exo vs vehicle
Pgf	128.977	-0.323458	0.183461	-1.76309	0.0778852	0.296785	Notsignificant	F3-Exo vs vehicle
Ulk2	4660.95	0.166928	0.0587529	2.84119	0.00449449	0.0566958	Notsignificant	F3-Exo vs vehicle
Ccl24	7.59434	0.165312	0.527495	0.313392	0.753983	0.900766	Notsignificant	F3-Exo vs vehicle
Dgkq	480.618	-0.095049	0.177273	-0.536172	0.59184	0.813459	Notsignificant	F3-Exo vs vehicle
Tmed11	0	NA	NA	NA	NA	NA	NA	F3-Exo vs vehicle
Grap	186.297	-0.162661	0.130571	-1.24576	0.212851	0.505493	Notsignificant	F3-Exo vs vehicle
Pou1f1	0.479972	-0.887748	3.07558	-0.288644	0.772854	NA	NA	F3-Exo vs vehicle
Chmp2b	2867.08	0.15421	0.073916	2.08629	0.0369523	0.197677	Notsignificant	F3-Exo vs vehicle
Plod3	959.75	-0.075935	0.0998911	-0.760178	0.447148	0.720801	Notsignificant	F3-Exo vs vehicle
Ap1s1	12017.4	0.0821844	0.0865571	0.949482	0.342375	0.637998	Notsignificant	F3-Exo vs vehicle
Mapk13	22.4769	0.383863	0.32334	1.18718	0.235156	0.53173	Notsignificant	F3-Exo vs vehicle
Srpk1	2170.45	0.0801473	0.111175	0.72091	0.470965	0.73944	Notsignificant	F3-Exo vs vehicle
Pax3	0.430676	2.27919	3.04975	0.747337	0.45486	NA	NA	F3-Exo vs vehicle
Lbr	412.487	-0.0501394	0.10942	-0.458231	0.646787	0.845572	Notsignificant	F3-Exo vs vehicle
Crabp2	137.675	-0.337267	0.162415	-2.07658	0.0378405	0.200359	Notsignificant	F3-Exo vs vehicle
Nes	335.63	-0.174795	0.220169	-0.793912	0.427247	0.70546	Notsignificant	F3-Exo vs vehicle
Bcan	7370.45	-0.0834938	0.0875159	-0.954042	0.340062	0.636316	Notsignificant	F3-Exo vs vehicle
Hapln2	880.861	-0.239818	0.141225	-1.69813	0.0894836	0.320124	Notsignificant	F3-Exo vs vehicle
Prcc	1801.18	0.135942	0.0661241	2.05587	0.0397954	0.205916	Notsignificant	F3-Exo vs vehicle
Rrnad1	503.346	-0.204953	0.14657	-1.39833	0.162014	0.442016	Notsignificant	F3-Exo vs vehicle
Hdgf	6536.63	0.0392599	0.0552969	0.709983	0.477715	0.744153	Notsignificant	F3-Exo vs vehicle
Slc25a18	3756.62	-0.202746	0.124549	-1.62784	0.103559	0.346171	Notsignificant	F3-Exo vs vehicle
Thop1	1623.35	0.119279	0.0708063	1.68458	0.0920689	0.32525	Notsignificant	F3-Exo vs vehicle
Apba3	532.559	-0.0698574	0.0954718	-0.731708	0.464347	0.734201	Notsignificant	F3-Exo vs vehicle
Matk	4032.17	0.0605061	0.0879221	0.688178	0.49134	0.753201	Notsignificant	F3-Exo vs vehicle
Pias4	858.725	0.0425282	0.0785968	0.541094	0.588443	0.81174	Notsignificant	F3-Exo vs vehicle
Map2k1	13474.1	0.299859	0.0647605	4.63028	3.65167e-06	0.000513193	Notsignificant	F3-Exo vs vehicle
Sgta	5173.5	0.125483	0.0548995	2.28568	0.0222728	0.148208	Notsignificant	F3-Exo vs vehicle
Nmrk2	2.89366	-1.25334	1.05774	-1.18492	0.236047	NA	NA	F3-Exo vs vehicle
Tmem242	2145.52	-0.0237717	0.0927237	-0.256371	0.797664	0.919433	Notsignificant	F3-Exo vs vehicle
Dtx2	291.786	-0.244066	0.15473	-1.57737	0.114711	0.367422	Notsignificant	F3-Exo vs vehicle
Zp3	3.03422	-1.52733	0.967517	-1.5786	0.114427	NA	NA	F3-Exo vs vehicle
Hspb1	455.871	-0.371954	0.116589	-3.19029	0.00142131	0.0270484	Notsignificant	F3-Exo vs vehicle
Rasa4	217.863	-0.679675	0.13781	-4.93198	8.13985e-07	0.000180908	Downregulated	F3-Exo vs vehicle
Syt5	7658.33	0.118245	0.0781128	1.51377	0.130084	0.394759	Notsignificant	F3-Exo vs vehicle
Hnrnpa2b1	14837.9	-0.0843713	0.0670026	-1.25922	0.207949	0.499946	Notsignificant	F3-Exo vs vehicle
Fxyd4	4.40662	-1.73176	0.767734	-2.25568	0.0240909	NA	NA	F3-Exo vs vehicle
Ccdc130	386.668	0.0968063	0.103259	0.937507	0.348498	0.643169	Notsignificant	F3-Exo vs vehicle
Mri1	335.103	-0.0145493	0.104466	-0.139273	0.889235	0.958392	Notsignificant	F3-Exo vs vehicle
Prkacb	24872.8	0.146434	0.0711212	2.05894	0.0395003	0.205584	Notsignificant	F3-Exo vs vehicle
Sgsh	213.319	-0.323807	0.148959	-2.1738	0.0297203	0.17371	Notsignificant	F3-Exo vs vehicle
Chd5	6685.76	0.121705	0.146969	0.8281	0.407614	0.691504	Notsignificant	F3-Exo vs vehicle
Cstb	952.095	-0.216489	0.129736	-1.66868	0.0951802	0.330787	Notsignificant	F3-Exo vs vehicle
Sh2b2	242.855	-0.246551	0.144382	-1.70762	0.0877061	0.316568	Notsignificant	F3-Exo vs vehicle
Pex5	1749.54	0.0662336	0.0798859	0.829102	0.407047	0.691383	Notsignificant	F3-Exo vs vehicle
Jkamp	1931.99	0.0674177	0.104094	0.647662	0.517204	0.768782	Notsignificant	F3-Exo vs vehicle
Cd44	293.576	-1.172	0.310145	-3.77889	0.000157531	0.00649656	Downregulated	F3-Exo vs vehicle
Slc1a2	80036.5	0.123958	0.083459	1.48525	0.137476	0.406238	Notsignificant	F3-Exo vs vehicle
Eif2ak4	667.899	-0.0672674	0.117744	-0.571303	0.567794	0.798938	Notsignificant	F3-Exo vs vehicle
Wdr1	5058.75	-0.0549298	0.072701	-0.755557	0.449915	0.722758	Notsignificant	F3-Exo vs vehicle
Slc2a9	53.8145	-0.616008	0.258361	-2.3843	0.0171118	0.125619	Notsignificant	F3-Exo vs vehicle
Ccn4	68.0975	0.120268	0.247059	0.486798	0.626401	0.834121	Notsignificant	F3-Exo vs vehicle
Ndrg1	4331.12	-0.377121	0.143019	-2.63686	0.00836775	0.0810683	Notsignificant	F3-Exo vs vehicle
4930550C14Rik	21.2694	-0.57662	0.389356	-1.48096	0.138618	0.407848	Notsignificant	F3-Exo vs vehicle
Man2b1	2279.49	-0.316361	0.139244	-2.27199	0.0230868	0.150716	Notsignificant	F3-Exo vs vehicle
Klf5	432.25	0.260731	0.148673	1.75373	0.0794772	0.300405	Notsignificant	F3-Exo vs vehicle
Wdr83	806.576	-0.0142442	0.0853474	-0.166897	0.867451	0.949476	Notsignificant	F3-Exo vs vehicle
Prdx2	7652.11	0.00768523	0.0958505	0.0801793	0.936095	0.9755	Notsignificant	F3-Exo vs vehicle
Polr2a	2428.07	0.131303	0.150466	0.872644	0.382857	0.670792	Notsignificant	F3-Exo vs vehicle
Shbg	1.30523	-0.538703	1.43106	-0.376437	0.706592	NA	NA	F3-Exo vs vehicle
Senp3	2649.15	0.0324723	0.0664156	0.488926	0.624894	0.833005	Notsignificant	F3-Exo vs vehicle
Corin	35.807	-1.02455	0.297033	-3.44926	0.000562123	0.0149845	Downregulated	F3-Exo vs vehicle
Plekha8	614.986	0.0913215	0.0949601	0.961683	0.336209	0.633375	Notsignificant	F3-Exo vs vehicle
G6pc2	0.568587	1.49602	2.43608	0.614112	0.539142	NA	NA	F3-Exo vs vehicle
Spc25	36.8064	-0.580091	0.30655	-1.89232	0.0584487	0.25392	Notsignificant	F3-Exo vs vehicle
Dnah2	145.527	-0.401525	0.158348	-2.53572	0.0112218	0.097023	Notsignificant	F3-Exo vs vehicle
Ripk4	67.1812	-0.43469	0.211705	-2.05328	0.0400455	0.206379	Notsignificant	F3-Exo vs vehicle
Ufd1	3065.82	0.0881508	0.0639352	1.37875	0.167971	0.449845	Notsignificant	F3-Exo vs vehicle
Zfp287	462.269	-0.00265698	0.0849551	-0.0312751	0.97505	0.990538	Notsignificant	F3-Exo vs vehicle
Prlr	837.247	-0.971975	0.414662	-2.34402	0.0190772	0.134068	Notsignificant	F3-Exo vs vehicle
Letm1	3932.21	0.10437	0.0710996	1.46794	0.14212	0.413456	Notsignificant	F3-Exo vs vehicle
Ubqln1	8862.78	0.116914	0.0550072	2.12542	0.0335513	0.186727	Notsignificant	F3-Exo vs vehicle
Fgfr4	4.58771	-0.152266	0.795064	-0.191514	0.848123	NA	Notsignificant	F3-Exo vs vehicle
Cadm3	16130.3	0.260234	0.111203	2.34017	0.0192751	0.134859	Notsignificant	F3-Exo vs vehicle
Fcer1a	1.46798	-3.19451	1.74478	-1.83089	0.0671162	NA	NA	F3-Exo vs vehicle
Txn2	4444.87	0.00260276	0.0679526	0.0383026	0.969446	0.988668	Notsignificant	F3-Exo vs vehicle
Casp14	0	NA	NA	NA	NA	NA	NA	F3-Exo vs vehicle
Slc1a6	474.901	0.017541	0.122259	0.143473	0.885916	0.957536	Notsignificant	F3-Exo vs vehicle
Slc1a3	22890.7	-0.14985	0.0860429	-1.74157	0.0815829	0.305012	Notsignificant	F3-Exo vs vehicle
Crbn	2783.07	0.0107053	0.0797352	0.13426	0.893197	0.960043	Notsignificant	F3-Exo vs vehicle
Il5ra	0.934684	-0.768513	1.53614	-0.500287	0.616873	NA	NA	F3-Exo vs vehicle
Msh6	811.503	-0.00520098	0.1039	-0.0500573	0.960077	0.984893	Notsignificant	F3-Exo vs vehicle
Fbxo11	5106.5	0.199991	0.0844661	2.3677	0.0178989	0.129262	Notsignificant	F3-Exo vs vehicle
Mlxipl	86.3488	-0.391679	0.270052	-1.45038	0.146952	0.420467	Notsignificant	F3-Exo vs vehicle
Tbl2	1007.73	0.08143	0.118537	0.686956	0.49211	0.753747	Notsignificant	F3-Exo vs vehicle
Bud23	957.105	0.0920308	0.0960824	0.957832	0.338147	0.634676	Notsignificant	F3-Exo vs vehicle
Nid1	521.829	-0.538809	0.184165	-2.92569	0.00343691	0.0477035	Downregulated	F3-Exo vs vehicle
Mcm5	243.031	0.0507689	0.152651	0.332582	0.73945	0.894147	Notsignificant	F3-Exo vs vehicle
Hmox1	364.42	-0.900053	0.246531	-3.65087	0.000261351	0.0091723	Downregulated	F3-Exo vs vehicle
Mprip	10036.6	0.0996668	0.122298	0.814949	0.415102	0.69749	Notsignificant	F3-Exo vs vehicle
Cic	4097.42	0.1279	0.157452	0.812312	0.416613	0.698479	Notsignificant	F3-Exo vs vehicle
Pafah1b3	587.47	-0.241961	0.144443	-1.67513	0.0939079	0.328696	Notsignificant	F3-Exo vs vehicle
Il27ra	17.5572	-0.561019	0.44262	-1.2675	0.204977	0.496785	Notsignificant	F3-Exo vs vehicle
Prkaca	7750.44	0.116604	0.072457	1.60929	0.107553	0.353928	Notsignificant	F3-Exo vs vehicle
Asf1b	31.8989	-0.284214	0.269136	-1.05603	0.290957	0.589808	Notsignificant	F3-Exo vs vehicle
Myl10	0.133457	-0.683239	3.53381	-0.193343	0.84669	NA	NA	F3-Exo vs vehicle
Ddx39	513.103	-0.0598209	0.0836031	-0.715534	0.474279	0.740944	Notsignificant	F3-Exo vs vehicle
Dnajb1	3294.86	-0.104268	0.0947145	-1.10086	0.270956	0.570198	Notsignificant	F3-Exo vs vehicle
Msh4	0.79938	-0.329252	1.76665	-0.18637	0.852155	NA	Notsignificant	F3-Exo vs vehicle
Usp40	469.152	-0.339029	0.139348	-2.43297	0.0149755	0.116527	Notsignificant	F3-Exo vs vehicle
Evx1	0	NA	NA	NA	NA	NA	NA	F3-Exo vs vehicle
Kbtbd4	410.866	0.0863746	0.0988702	0.873615	0.382328	0.670525	Notsignificant	F3-Exo vs vehicle
Celf1	6633.39	0.116717	0.115325	1.01207	0.311505	0.61015	Notsignificant	F3-Exo vs vehicle
Ndufs3	4365.66	0.0814802	0.0889621	0.915899	0.35972	0.652383	Notsignificant	F3-Exo vs vehicle
Por	3383.77	-0.000355673	0.073088	-0.00486636	0.996117	0.998268	Notsignificant	F3-Exo vs vehicle
Igf1r	1884.98	0.0478592	0.13877	0.344882	0.730183	0.890128	Notsignificant	F3-Exo vs vehicle
Insr	1792.99	0.0337503	0.0977604	0.345235	0.729918	0.890119	Notsignificant	F3-Exo vs vehicle
Fcer2a	7.71878	0.5518	0.530444	1.04026	0.298219	0.596505	Notsignificant	F3-Exo vs vehicle
Cyp2a5	26.4522	0.0749889	0.365407	0.20522	0.8374	0.937108	Notsignificant	F3-Exo vs vehicle
Atp4a	25.2203	-0.246333	0.308744	-0.797853	0.424956	0.703971	Notsignificant	F3-Exo vs vehicle
Trim28	4366.98	0.10162	0.0690107	1.47252	0.14088	0.41171	Notsignificant	F3-Exo vs vehicle
Ube2m	5988.15	0.107828	0.0751982	1.43392	0.151595	0.427143	Notsignificant	F3-Exo vs vehicle
Adcy9	988.553	0.221814	0.252354	0.87898	0.379412	0.668207	Notsignificant	F3-Exo vs vehicle
Mef2c	14636.9	0.451888	0.073663	6.13452	8.54144e-10	1.68741e-06	Notsignificant	F3-Exo vs vehicle
Ctr9	2237.61	0.0396189	0.0917395	0.431863	0.665841	0.856669	Notsignificant	F3-Exo vs vehicle
Eif4g2	27581.1	0.0652804	0.0419896	1.55468	0.120023	0.378101	Notsignificant	F3-Exo vs vehicle
Mrvi1	153.771	-0.315082	0.191207	-1.64786	0.0993819	0.338962	Notsignificant	F3-Exo vs vehicle
Pcyt1a	1441.12	-0.161258	0.101825	-1.58368	0.113267	0.36469	Notsignificant	F3-Exo vs vehicle
Zfp592	1072.36	-0.0266553	0.139969	-0.190437	0.848967	0.941531	Notsignificant	F3-Exo vs vehicle
Psmd4	4727.89	0.0760666	0.0441746	1.72195	0.0850783	0.311574	Notsignificant	F3-Exo vs vehicle
Tmod4	12.2927	-0.491197	0.415777	-1.18139	0.237446	0.533754	Notsignificant	F3-Exo vs vehicle
Insrr	20.7038	-0.407571	0.460705	-0.884668	0.376336	0.665193	Notsignificant	F3-Exo vs vehicle
Cabp5	4.18096	1.76881	0.836183	2.11534	0.0344012	NA	NA	F3-Exo vs vehicle
Snx6	1965.36	-0.114317	0.0928074	-1.23176	0.218038	0.510846	Notsignificant	F3-Exo vs vehicle
Mthfd2	433.799	-0.184859	0.103133	-1.79243	0.0730646	0.285355	Notsignificant	F3-Exo vs vehicle
Kit	1441.73	0.331015	0.138073	2.39739	0.0165122	0.122994	Notsignificant	F3-Exo vs vehicle
Tomm40l	789.475	-0.103195	0.122896	-0.839689	0.401083	0.685779	Notsignificant	F3-Exo vs vehicle
Nr1i3	2.73569	0.126548	0.930771	0.13596	0.891853	NA	Notsignificant	F3-Exo vs vehicle
Apoa2	41.3958	-0.447723	0.290491	-1.54126	0.123253	0.383386	Notsignificant	F3-Exo vs vehicle
Pan2	469.699	-0.118582	0.176548	-0.671674	0.501791	0.759684	Notsignificant	F3-Exo vs vehicle
Cs	11627.4	0.144263	0.0595168	2.4239	0.0153548	0.1179	Notsignificant	F3-Exo vs vehicle
Ampd3	1182.78	-0.211234	0.0941247	-2.24419	0.02482	0.157201	Notsignificant	F3-Exo vs vehicle
Bcas2	2691.57	0.0493138	0.107149	0.460235	0.645348	0.844529	Notsignificant	F3-Exo vs vehicle
Sh2d1a	3.47297	-0.277219	1.11108	-0.249505	0.80297	NA	Notsignificant	F3-Exo vs vehicle
Ctcf	3042.71	0.112735	0.0665909	1.69295	0.090465	0.322211	Notsignificant	F3-Exo vs vehicle
Pard6a	867.326	0.118487	0.0805845	1.47034	0.141468	0.412549	Notsignificant	F3-Exo vs vehicle
Agrp	31.9422	-0.883657	0.643028	-1.37421	0.169376	0.451475	Notsignificant	F3-Exo vs vehicle
Pvalb	1900.87	0.257584	0.0950995	2.70858	0.00675727	0.0720153	Notsignificant	F3-Exo vs vehicle
Tfap4	105.283	-0.0930448	0.167085	-0.556871	0.577615	0.805023	Notsignificant	F3-Exo vs vehicle
Ranbp1	1143.12	0.0175191	0.132122	0.132598	0.894512	0.96047	Notsignificant	F3-Exo vs vehicle
Cd247	9.38838	-0.993463	0.742315	-1.33833	0.180789	0.468237	Notsignificant	F3-Exo vs vehicle
Rfx5	494.065	-0.110734	0.0945251	-1.17147	0.241408	0.537538	Notsignificant	F3-Exo vs vehicle
Psmb4	5883.54	0.00890944	0.103724	0.0858956	0.931549	0.974034	Notsignificant	F3-Exo vs vehicle
Mmp8	6.32532	-3.25759	1.23704	-2.63337	0.00845412	NA	NA	F3-Exo vs vehicle
Slc30a4	3288.43	0.195556	0.0572294	3.41705	0.000633047	0.0162418	Notsignificant	F3-Exo vs vehicle
Sqor	345.735	-0.604262	0.166891	-3.62069	0.000293816	0.00984554	Downregulated	F3-Exo vs vehicle
Bloc1s6	1738.83	0.132496	0.0720051	1.84009	0.0657556	0.268936	Notsignificant	F3-Exo vs vehicle
Metap1	1530.59	-0.00212028	0.0640372	-0.0331101	0.973587	0.989728	Notsignificant	F3-Exo vs vehicle
Gpr108	1113	-0.151882	0.0654281	-2.32135	0.020268	0.139191	Notsignificant	F3-Exo vs vehicle
Tnfsf14	1.95246	-1.11006	1.21835	-0.911118	0.362233	NA	NA	F3-Exo vs vehicle
Gata6	3.49672	1.02898	0.892921	1.15238	0.249166	NA	NA	F3-Exo vs vehicle
Rsl1d1	2420.25	0.0652423	0.065142	1.00154	0.316566	0.615516	Notsignificant	F3-Exo vs vehicle
Cnga2	6.4241	0.224079	0.632202	0.354442	0.723008	NA	Notsignificant	F3-Exo vs vehicle
Apc	8227.88	0.212621	0.102091	2.08267	0.0372813	0.198929	Notsignificant	F3-Exo vs vehicle
Reep5	17621.3	0.0855041	0.0561308	1.5233	0.127684	0.389889	Notsignificant	F3-Exo vs vehicle
Ergic3	4807.85	-0.110938	0.0828338	-1.33928	0.180478	0.467771	Notsignificant	F3-Exo vs vehicle
Uqcc1	2714.68	-0.0257769	0.0530131	-0.486237	0.626799	0.834121	Notsignificant	F3-Exo vs vehicle
Spo11	9.01798	-1.82548	0.709049	-2.57455	0.0100371	0.0908652	Notsignificant	F3-Exo vs vehicle
Ncoa2	3598.32	0.261695	0.10611	2.46627	0.0136528	0.110315	Notsignificant	F3-Exo vs vehicle
Prl4a1	0	NA	NA	NA	NA	NA	NA	F3-Exo vs vehicle
Trh	1518.51	-0.877618	0.535079	-1.64016	0.100971	0.341825	Notsignificant	F3-Exo vs vehicle
Nr2c2	1064.27	0.0727872	0.197663	0.368239	0.712695	0.881327	Notsignificant	F3-Exo vs vehicle
Nr2c1	482.312	0.0344914	0.101821	0.338745	0.734802	0.891915	Notsignificant	F3-Exo vs vehicle
Smpd4	848.36	-0.276896	0.164041	-1.68797	0.0914168	0.324365	Notsignificant	F3-Exo vs vehicle
Pex1	633.804	0.124954	0.120814	1.03427	0.30101	0.598922	Notsignificant	F3-Exo vs vehicle
Otx1	198.531	0.0778313	0.167728	0.464032	0.642625	0.843194	Notsignificant	F3-Exo vs vehicle
Kctd20	2562.11	0.000655896	0.0878545	0.00746571	0.994043	0.99773	Notsignificant	F3-Exo vs vehicle
Itgae	14.5221	-0.809519	0.425679	-1.90171	0.0572085	0.251183	Notsignificant	F3-Exo vs vehicle
Ctns	548.698	-0.230904	0.0993283	-2.32465	0.0200906	0.138079	Notsignificant	F3-Exo vs vehicle
P2rx5	45.526	-0.391608	0.228108	-1.71677	0.0860215	0.313158	Notsignificant	F3-Exo vs vehicle
Shpk	179.885	-0.154648	0.122351	-1.26397	0.20624	0.498155	Notsignificant	F3-Exo vs vehicle
Trpv1	4.93526	0.244089	0.700424	0.348488	0.727474	NA	Notsignificant	F3-Exo vs vehicle
Ephb3	561.209	0.0711925	0.156747	0.454189	0.649693	0.846825	Notsignificant	F3-Exo vs vehicle
Tuft1	163.941	-0.434751	0.198326	-2.1921	0.0283723	0.169282	Notsignificant	F3-Exo vs vehicle
Rcn1	2217.14	-0.198919	0.0786846	-2.52805	0.0114697	0.0983452	Notsignificant	F3-Exo vs vehicle
Dnase1	125.188	0.0268053	0.168143	0.159419	0.873338	0.951935	Notsignificant	F3-Exo vs vehicle
Trap1	2683.84	0.0573599	0.0552293	1.03858	0.299001	0.597068	Notsignificant	F3-Exo vs vehicle
Naa60	3101.85	0.129071	0.0630015	2.04869	0.0404922	0.20714	Notsignificant	F3-Exo vs vehicle
1700037C18Rik	177.761	0.0825856	0.149389	0.552823	0.580384	0.806947	Notsignificant	F3-Exo vs vehicle
Ankrd13d	1554.76	0.0459781	0.0660368	0.69625	0.486272	0.750622	Notsignificant	F3-Exo vs vehicle
Tyrp1	9.11421	-0.891535	0.541728	-1.64573	0.0998201	0.339805	Notsignificant	F3-Exo vs vehicle
Tpr	3725.11	0.0900155	0.099062	0.908678	0.36352	0.65525	Notsignificant	F3-Exo vs vehicle
Pdc	0.12851	0.759434	3.53381	0.214905	0.829841	NA	NA	F3-Exo vs vehicle
Odr4	2026.86	-0.0467613	0.0749539	-0.623868	0.532715	0.778507	Notsignificant	F3-Exo vs vehicle
Prg4	455.089	-1.25035	0.294438	-4.24656	2.17073e-05	0.00180354	Downregulated	F3-Exo vs vehicle
Dhx34	390.304	-0.0662615	0.114034	-0.581069	0.561194	0.794767	Notsignificant	F3-Exo vs vehicle
Kptn	707.338	0.106805	0.0831623	1.28429	0.199039	0.490929	Notsignificant	F3-Exo vs vehicle
Napa	9751.87	0.222096	0.0486703	4.56327	5.03625e-06	0.000630596	Notsignificant	F3-Exo vs vehicle
Sra1	1496.48	0.0355324	0.0738543	0.481115	0.630434	0.836003	Notsignificant	F3-Exo vs vehicle
Calcoco2	3.93248	-0.388886	0.773625	-0.502681	0.615189	NA	Notsignificant	F3-Exo vs vehicle
Atp5g1	5479.72	0.00204672	0.0580713	0.0352449	0.971884	0.989364	Notsignificant	F3-Exo vs vehicle
Snf8	2286.29	0.0855377	0.075893	1.12708	0.259708	0.556874	Notsignificant	F3-Exo vs vehicle
Tbcb	2812.31	0.0425997	0.0970062	0.439144	0.660557	0.853932	Notsignificant	F3-Exo vs vehicle
Inpp5k	1456.48	0.0222775	0.0606362	0.367396	0.713324	0.881553	Notsignificant	F3-Exo vs vehicle
Crkl	2612.06	-0.0175969	0.0781108	-0.225281	0.821761	0.930513	Notsignificant	F3-Exo vs vehicle
Upk3bl	5.17693	-0.458397	0.807594	-0.567608	0.570301	NA	Notsignificant	F3-Exo vs vehicle
Eps8l1	188.7	0.431862	0.547076	0.789401	0.429878	0.706952	Notsignificant	F3-Exo vs vehicle
Clint1	2435.89	0.0866789	0.0651878	1.32968	0.183624	0.47207	Notsignificant	F3-Exo vs vehicle
Prss16	14.4076	0.17761	0.480284	0.369803	0.71153	0.880931	Notsignificant	F3-Exo vs vehicle
Cdkal1	444.375	-0.0194103	0.0901509	-0.215309	0.829527	0.933771	Notsignificant	F3-Exo vs vehicle
Rhox6	0	NA	NA	NA	NA	NA	NA	F3-Exo vs vehicle
5430419D17Rik	5.32996	-1.32137	0.92394	-1.43014	0.152675	NA	NA	F3-Exo vs vehicle
Htra1	6178.46	-0.210134	0.0686768	-3.05975	0.00221518	0.0353161	Notsignificant	F3-Exo vs vehicle
Zbtb17	1274.03	0.0600995	0.0905038	0.664055	0.506655	0.762706	Notsignificant	F3-Exo vs vehicle
Clcnkb	0.920807	-1.30923	1.62515	-0.805608	0.420469	NA	NA	F3-Exo vs vehicle
Fam131c	201.059	-0.0233709	0.152404	-0.153349	0.878123	0.954055	Notsignificant	F3-Exo vs vehicle
Fblim1	161.018	-1.11551	0.317929	-3.50867	0.000450359	0.0130626	Downregulated	F3-Exo vs vehicle
Hspb7	11.8038	0.215241	0.510727	0.42144	0.673434	0.861264	Notsignificant	F3-Exo vs vehicle
Epor	315.83	0.256976	0.138935	1.84961	0.0643699	0.266408	Notsignificant	F3-Exo vs vehicle
Ccdc159	163.688	-0.0707425	0.175381	-0.403364	0.686681	0.86891	Notsignificant	F3-Exo vs vehicle
Mob1b	1430.65	0.124563	0.0730948	1.70413	0.0883562	0.317597	Notsignificant	F3-Exo vs vehicle
Atp6v1b1	0	NA	NA	NA	NA	NA	NA	F3-Exo vs vehicle
Vax1	65.1633	-0.511379	0.225221	-2.27056	0.0231735	0.150971	Notsignificant	F3-Exo vs vehicle
Atp6v1b2	33634.3	0.15405	0.0559642	2.75265	0.00591142	0.0667348	Notsignificant	F3-Exo vs vehicle
Eps15l1	1615.64	0.0990155	0.0955363	1.03642	0.300007	0.59793	Notsignificant	F3-Exo vs vehicle
Tep1	212.955	-0.421608	0.148118	-2.84642	0.00442135	0.0561111	Notsignificant	F3-Exo vs vehicle
Ttc5	1374.19	-0.138112	0.109012	-1.26694	0.205176	0.497007	Notsignificant	F3-Exo vs vehicle
Osgep	1035.24	-0.0739472	0.0788375	-0.93797	0.34826	0.642863	Notsignificant	F3-Exo vs vehicle
Aamp	5691.4	0.00560966	0.0516423	0.108625	0.9135	0.968346	Notsignificant	F3-Exo vs vehicle
Tmbim1	1991.49	-0.148723	0.110246	-1.34902	0.177331	0.463445	Notsignificant	F3-Exo vs vehicle
Arpc2	8382.61	0.132578	0.0668597	1.98293	0.0473752	0.225786	Notsignificant	F3-Exo vs vehicle
Kmt2b	1281.24	-0.00550133	0.191356	-0.0287492	0.977065	0.991168	Notsignificant	F3-Exo vs vehicle
Zbtb32	41.5772	0.280338	0.257626	1.08816	0.276526	0.576258	Notsignificant	F3-Exo vs vehicle
Etv2	0	NA	NA	NA	NA	NA	NA	F3-Exo vs vehicle
Upk1a	11.6284	-0.207605	0.518388	-0.400482	0.688801	0.870306	Notsignificant	F3-Exo vs vehicle
Tmem147	2273.29	-0.0538755	0.0947626	-0.568532	0.569674	0.80038	Notsignificant	F3-Exo vs vehicle
Rps9	9940.47	-0.139088	0.102765	-1.35346	0.175908	0.460895	Notsignificant	F3-Exo vs vehicle
Tfpt	687.914	0.0556771	0.0818673	0.68009	0.496447	0.756167	Notsignificant	F3-Exo vs vehicle
Susd2	559.847	-0.0260388	0.11973	-0.21748	0.827834	0.933156	Notsignificant	F3-Exo vs vehicle
Ggt5	124.451	-0.610703	0.169619	-3.60043	0.000317688	0.0103452	Downregulated	F3-Exo vs vehicle
Ggt1	93.9606	0.0699068	0.179297	0.389894	0.696615	0.873545	Notsignificant	F3-Exo vs vehicle
Crip2	5265.04	0.13634	0.0726029	1.87788	0.0603975	0.258376	Notsignificant	F3-Exo vs vehicle
Crip1	194.255	-0.359135	0.269086	-1.33464	0.181993	0.470256	Notsignificant	F3-Exo vs vehicle
Cbfa2t3	609.234	0.179528	0.199056	0.901897	0.367112	0.658387	Notsignificant	F3-Exo vs vehicle
Fbln1	996.92	-1.29723	0.232311	-5.58401	2.35031e-08	1.34801e-05	Downregulated	F3-Exo vs vehicle
Pgrmc1	16991.3	-0.0152947	0.1062	-0.144018	0.885487	0.957536	Notsignificant	F3-Exo vs vehicle
Gcat	65.3864	-0.131232	0.263666	-0.497721	0.618681	0.828823	Notsignificant	F3-Exo vs vehicle
Tek	604.205	0.332799	0.207583	1.60321	0.108889	0.356414	Notsignificant	F3-Exo vs vehicle
Mpl	25.0196	0.689261	0.309576	2.22646	0.0259831	0.161081	Notsignificant	F3-Exo vs vehicle
Elovl1	773.125	-0.270144	0.123253	-2.19178	0.028395	0.169361	Notsignificant	F3-Exo vs vehicle
Med8	900.236	0.135911	0.0621459	2.18696	0.0287454	0.170251	Notsignificant	F3-Exo vs vehicle
Cdc20	47.1469	-0.362533	0.27454	-1.32051	0.186665	0.476034	Notsignificant	F3-Exo vs vehicle
Adamts4	789.381	-0.203383	0.216816	-0.938045	0.348222	0.642859	Notsignificant	F3-Exo vs vehicle
Nectin4	174.002	-0.000830907	0.143662	-0.00578374	0.995385	0.998011	Notsignificant	F3-Exo vs vehicle
Pfdn2	3320.59	0.0650831	0.086761	0.750143	0.453169	0.725477	Notsignificant	F3-Exo vs vehicle
Rnf114	2863.93	0.014295	0.0572113	0.249863	0.802693	0.920919	Notsignificant	F3-Exo vs vehicle
C330007P06Rik	2327.8	-0.0288225	0.0697679	-0.41312	0.679519	0.864718	Notsignificant	F3-Exo vs vehicle
Neurl1a	6160.95	0.197497	0.0811345	2.4342	0.0149249	0.116286	Notsignificant	F3-Exo vs vehicle
Srm	2042.5	0.157763	0.0704106	2.24062	0.0250508	0.158112	Notsignificant	F3-Exo vs vehicle
Epha2	47.928	0.0528164	0.288107	0.183322	0.854545	0.944336	Notsignificant	F3-Exo vs vehicle
Rbm14	719.764	-0.0374078	0.113622	-0.329231	0.741981	0.896014	Notsignificant	F3-Exo vs vehicle
Actn3	32.1149	0.478481	0.270946	1.76596	0.0774019	0.295696	Notsignificant	F3-Exo vs vehicle
A530013C23Rik	2.58387	-0.773829	1.00973	-0.766369	0.443457	NA	NA	F3-Exo vs vehicle
Zdhhc24	812.396	0.0801169	0.0740407	1.08207	0.279223	0.578758	Notsignificant	F3-Exo vs vehicle
Bbs1	1590.63	0.118043	0.0973837	1.21214	0.225459	0.518249	Notsignificant	F3-Exo vs vehicle
Slc34a3	6.55168	-0.214261	0.637583	-0.336052	0.736832	NA	Notsignificant	F3-Exo vs vehicle
Ndor1	173.054	-0.051298	0.137197	-0.373901	0.708478	0.879354	Notsignificant	F3-Exo vs vehicle
Nsmf	14182.1	0.0515357	0.0853437	0.603861	0.545936	0.785503	Notsignificant	F3-Exo vs vehicle
Prl7a1	0.102959	-0.683239	3.53381	-0.193343	0.84669	NA	NA	F3-Exo vs vehicle
Prl8a9	0	NA	NA	NA	NA	NA	NA	F3-Exo vs vehicle
Pdk1	1972.92	0.0207472	0.0738472	0.280948	0.77875	0.911655	Notsignificant	F3-Exo vs vehicle
Ptbp1	1029.59	-0.478318	0.095984	-4.98331	6.25056e-07	0.000154354	Notsignificant	F3-Exo vs vehicle
Mvd	758.509	-0.185689	0.0786649	-2.36051	0.01825	0.130631	Notsignificant	F3-Exo vs vehicle
Cyba	519.414	-1.2068	0.26395	-4.57206	4.82946e-06	0.000613342	Downregulated	F3-Exo vs vehicle
Itih3	3191.96	-0.344137	0.204966	-1.679	0.0931519	0.32712	Notsignificant	F3-Exo vs vehicle
Stimate	845.815	-0.0503776	0.0683447	-0.737111	0.461055	0.731773	Notsignificant	F3-Exo vs vehicle
Sfmbt1	1403.17	0.112604	0.0893169	1.26072	0.20741	0.499153	Notsignificant	F3-Exo vs vehicle
Itih1	0.282342	1.57094	3.49942	0.448914	0.653493	NA	NA	F3-Exo vs vehicle
Ihh	9.35257	0.458781	0.532009	0.862356	0.388491	0.675273	Notsignificant	F3-Exo vs vehicle
Prkag3	1.65541	-0.00134031	1.25921	-0.0010644	0.999151	NA	Notsignificant	F3-Exo vs vehicle
Cryba2	7.56314	1.46013	0.642522	2.27249	0.0230567	0.150675	Notsignificant	F3-Exo vs vehicle
Atp7b	91.4327	-0.229933	0.203763	-1.12843	0.259137	0.556387	Notsignificant	F3-Exo vs vehicle
Defb2	0.254933	1.54019	3.52299	0.437182	0.661979	NA	NA	F3-Exo vs vehicle
Slc4a1	3.20976	-0.667671	0.896662	-0.744618	0.456503	NA	NA	F3-Exo vs vehicle
Rundc3a	11597.3	0.0860202	0.0825435	1.04212	0.297356	0.595985	Notsignificant	F3-Exo vs vehicle
Slc4a3	4413.92	0.130341	0.1155	1.1285	0.259111	0.556387	Notsignificant	F3-Exo vs vehicle
Cdt1	76.4077	-0.254461	0.180549	-1.40938	0.158724	0.437197	Notsignificant	F3-Exo vs vehicle
Runx1t1	784.966	0.210694	0.131932	1.59698	0.110269	0.359279	Notsignificant	F3-Exo vs vehicle
Snai3	22.0223	-0.0104019	0.48455	-0.0214672	0.982873	0.992869	Notsignificant	F3-Exo vs vehicle
Aprt	847.093	-0.0387181	0.0995394	-0.388973	0.697296	0.873957	Notsignificant	F3-Exo vs vehicle
Gtf2h1	1729.9	0.110198	0.0635355	1.73443	0.0828425	0.307503	Notsignificant	F3-Exo vs vehicle
Hfe	410.62	-0.757184	0.204816	-3.69689	0.000218256	0.00808457	Downregulated	F3-Exo vs vehicle
Slc5a6	1010.43	-0.183569	0.0943075	-1.9465	0.0515952	0.237045	Notsignificant	F3-Exo vs vehicle
Tcf23	14.109	0.638086	0.42749	1.49263	0.135534	0.403447	Notsignificant	F3-Exo vs vehicle
Nphs1	43.6682	-0.143238	0.243884	-0.587322	0.556987	0.792859	Notsignificant	F3-Exo vs vehicle
Aplp1	51849.9	0.101289	0.0568353	1.78215	0.0747249	0.289394	Notsignificant	F3-Exo vs vehicle
Qrich1	3013.17	0.18925	0.0759001	2.49342	0.0126521	0.105119	Notsignificant	F3-Exo vs vehicle
P4htm	2997.96	0.145153	0.0679397	2.1365	0.0326387	0.183382	Notsignificant	F3-Exo vs vehicle
Usp19	3611.42	0.0531223	0.136504	0.389164	0.697155	0.873901	Notsignificant	F3-Exo vs vehicle
Pola1	164.13	-0.100857	0.125746	-0.802068	0.422514	0.702543	Notsignificant	F3-Exo vs vehicle
Cdc42	15966.7	-0.00740875	0.099581	-0.0743992	0.940693	0.977233	Notsignificant	F3-Exo vs vehicle
Pknox1	610.801	0.0853842	0.0979557	0.871661	0.383394	0.671283	Notsignificant	F3-Exo vs vehicle
D130043K22Rik	1090.49	0.0926864	0.139706	0.663439	0.507049	0.762719	Notsignificant	F3-Exo vs vehicle
Gmnn	189.457	0.0184868	0.136488	0.135446	0.892259	0.959326	Notsignificant	F3-Exo vs vehicle
Acot13	2273.04	0.160309	0.0856685	1.87126	0.0613084	0.259972	Notsignificant	F3-Exo vs vehicle
Zfp184	126.29	-0.0397642	0.157315	-0.252768	0.800447	0.920328	Notsignificant	F3-Exo vs vehicle
Cyp27b1	9.37298	0.0993878	0.555092	0.179047	0.8579	0.945226	Notsignificant	F3-Exo vs vehicle
Cdk4	1722.98	-0.120792	0.0850612	-1.42006	0.155591	0.432347	Notsignificant	F3-Exo vs vehicle
B4galnt1	2495.94	0.201738	0.121225	1.66415	0.096082	0.332362	Notsignificant	F3-Exo vs vehicle
Mettl1	327.96	-0.192548	0.103634	-1.85796	0.0631752	0.263985	Notsignificant	F3-Exo vs vehicle
Tspan31	1575.17	-0.130671	0.0771899	-1.69285	0.0904837	0.322211	Notsignificant	F3-Exo vs vehicle
Kif5b	10318.3	0.0595888	0.0681061	0.87494	0.381606	0.670053	Notsignificant	F3-Exo vs vehicle
Saal1	387.303	-0.0146449	0.0889015	-0.164732	0.869155	0.950383	Notsignificant	F3-Exo vs vehicle
Tph2	58.1888	0.00494006	0.26726	0.0184841	0.985253	0.993816	Notsignificant	F3-Exo vs vehicle
Krt23	17.4038	-0.194842	0.383087	-0.508612	0.611025	0.824736	Notsignificant	F3-Exo vs vehicle
Cnp	18731.2	-0.0545259	0.119218	-0.457362	0.647411	0.845835	Notsignificant	F3-Exo vs vehicle
Ttc25	104.501	-0.289282	0.198084	-1.4604	0.14418	0.417265	Notsignificant	F3-Exo vs vehicle
Sulf2	4100.02	0.0408146	0.127593	0.319881	0.749059	0.899039	Notsignificant	F3-Exo vs vehicle
Sod2	6202.55	0.117513	0.0484853	2.42368	0.0153642	0.1179	Notsignificant	F3-Exo vs vehicle
Tmco6	334.619	-0.0483165	0.104067	-0.464284	0.642445	0.843126	Notsignificant	F3-Exo vs vehicle
Stambp	1574.34	0.118352	0.0925666	1.27856	0.201053	0.49225	Notsignificant	F3-Exo vs vehicle
Ezh1	2805.41	0.0913663	0.06873	1.32935	0.183732	0.472091	Notsignificant	F3-Exo vs vehicle
Hap1	9737.81	-0.305536	0.141008	-2.1668	0.0302498	0.175421	Notsignificant	F3-Exo vs vehicle
P3h4	719.627	-0.271687	0.137637	-1.97393	0.0483892	0.228576	Notsignificant	F3-Exo vs vehicle
Ctnnb1	18109.8	-0.0220684	0.0686551	-0.321439	0.747878	0.898666	Notsignificant	F3-Exo vs vehicle
Eif1b	3698.69	0.0255697	0.0987176	0.259018	0.795621	0.919075	Notsignificant	F3-Exo vs vehicle
Klk4	0.613153	1.76403	1.84998	0.953539	0.340317	NA	NA	F3-Exo vs vehicle
Chrd	354.906	-0.092775	0.195524	-0.474494	0.635148	0.838376	Notsignificant	F3-Exo vs vehicle
Psmd2	9474.05	0.113463	0.0563698	2.01284	0.0441317	0.216337	Notsignificant	F3-Exo vs vehicle
Syngr3	7230.68	0.129256	0.0688337	1.8778	0.0604089	0.258376	Notsignificant	F3-Exo vs vehicle
Vars	1150.32	0.122162	0.117532	1.03939	0.298622	0.596842	Notsignificant	F3-Exo vs vehicle
Vwa7	29.6341	-0.0970259	0.30136	-0.32196	0.747483	0.898415	Notsignificant	F3-Exo vs vehicle
Hspa1l	77.0873	0.272545	0.212486	1.28265	0.199614	0.491248	Notsignificant	F3-Exo vs vehicle
Slc44a4	11.8136	0.402213	0.446591	0.90063	0.367785	0.658797	Notsignificant	F3-Exo vs vehicle
Msh5	15.4569	-0.453482	0.458308	-0.989469	0.322434	0.621719	Notsignificant	F3-Exo vs vehicle
Abhd16a	2753.68	0.113209	0.0579641	1.95309	0.0508085	0.235254	Notsignificant	F3-Exo vs vehicle
Neu1	2154.76	-0.000122244	0.0570809	-0.00214159	0.998291	0.999287	Notsignificant	F3-Exo vs vehicle
Ddah2	453.273	-0.301213	0.136903	-2.20019	0.0277931	0.166841	Notsignificant	F3-Exo vs vehicle
Clic1	722.817	-0.515058	0.181765	-2.83366	0.00460188	0.0573381	Notsignificant	F3-Exo vs vehicle
Lsm2	235.489	0.111594	0.126401	0.882853	0.377316	0.665939	Notsignificant	F3-Exo vs vehicle
Pole	48.9233	0.0111057	0.241068	0.0460687	0.963255	0.98593	Notsignificant	F3-Exo vs vehicle
Atp1a2	35963.8	-0.0668569	0.0865566	-0.772406	0.439874	0.715419	Notsignificant	F3-Exo vs vehicle
Atp1a4	0.988651	-1.46536	1.58964	-0.92182	0.356623	NA	NA	F3-Exo vs vehicle
Casq1	37.6685	-0.596491	0.287783	-2.07271	0.0381996	0.201504	Notsignificant	F3-Exo vs vehicle
Stx1a	7184.19	0.371722	0.0776756	4.78557	1.70503e-06	0.00031253	Notsignificant	F3-Exo vs vehicle
Ceacam9	16.1195	-0.409126	0.416488	-0.982323	0.325941	0.62447	Notsignificant	F3-Exo vs vehicle
Zfp775	336.496	0.0934632	0.0994311	0.93998	0.347228	0.642033	Notsignificant	F3-Exo vs vehicle
Scube2	34.0851	-0.530845	0.40026	-1.32625	0.184757	0.473404	Notsignificant	F3-Exo vs vehicle
Mrpl49	1814.7	-0.0110602	0.0741057	-0.14925	0.881357	0.95559	Notsignificant	F3-Exo vs vehicle
Dennd2c	31.8267	-0.163984	0.294504	-0.556814	0.577655	0.805023	Notsignificant	F3-Exo vs vehicle
Mark3	2943.13	0.100606	0.0585748	1.71757	0.0858744	0.313064	Notsignificant	F3-Exo vs vehicle
Gatad1	3143.92	0.0511049	0.0883796	0.578244	0.5631	0.795739	Notsignificant	F3-Exo vs vehicle
Pcdha11	51.7065	-0.0350867	0.259605	-0.135154	0.89249	0.959516	Notsignificant	F3-Exo vs vehicle
2310003L06Rik	0.624566	1.58396	2.88242	0.549526	0.582644	NA	NA	F3-Exo vs vehicle
M6pr	5793.01	-0.0762591	0.0856913	-0.889929	0.373504	0.662963	Notsignificant	F3-Exo vs vehicle
Lrrc8a	695.8	-0.0859462	0.118184	-0.727224	0.467089	0.736213	Notsignificant	F3-Exo vs vehicle
Mc5r	32.1225	-0.00830201	0.327733	-0.0253316	0.97979	0.991921	Notsignificant	F3-Exo vs vehicle
Ppp2r1a	24831	0.186779	0.0542887	3.44047	0.000580708	0.0153417	Notsignificant	F3-Exo vs vehicle
Fance	542.299	0.0434634	0.0935265	0.464718	0.642134	0.842842	Notsignificant	F3-Exo vs vehicle
Tinf2	412.529	-0.0314978	0.0950214	-0.331481	0.740281	0.89484	Notsignificant	F3-Exo vs vehicle
Tssk4	13.1592	-0.203569	0.522914	-0.389297	0.697056	0.873901	Notsignificant	F3-Exo vs vehicle
Hapln4	4010.92	0.317582	0.13329	2.38264	0.0171889	0.12583	Notsignificant	F3-Exo vs vehicle
Dus3l	1547.52	-0.0597893	0.0877524	-0.68134	0.495656	0.755809	Notsignificant	F3-Exo vs vehicle
Gtpbp3	643.072	-0.00787441	0.0824959	-0.0954521	0.923956	0.972342	Notsignificant	F3-Exo vs vehicle
Tgfbr1	1397	-0.328677	0.139314	-2.35925	0.0183117	0.130873	Notsignificant	F3-Exo vs vehicle
Homer1	6596.23	0.354216	0.182885	1.93683	0.0527667	0.239824	Notsignificant	F3-Exo vs vehicle
Rad51c	160.328	-0.0815967	0.146264	-0.557872	0.576932	0.804499	Notsignificant	F3-Exo vs vehicle
Gabrb2	2350.67	0.267827	0.214409	1.24914	0.211613	0.504084	Notsignificant	F3-Exo vs vehicle
Cav1	799.679	-0.168464	0.115126	-1.4633	0.143384	0.415939	Notsignificant	F3-Exo vs vehicle
Arpp19	19952.4	0.262594	0.102989	2.54973	0.0107806	0.0947308	Notsignificant	F3-Exo vs vehicle
Bcl2l1	4370.14	0.0254424	0.0890717	0.28564	0.775154	0.910139	Notsignificant	F3-Exo vs vehicle
Khsrp	2192.81	0.0971898	0.121923	0.797144	0.425367	0.704384	Notsignificant	F3-Exo vs vehicle
Dio2	1773.49	-0.0619098	0.104189	-0.594207	0.552374	0.78962	Notsignificant	F3-Exo vs vehicle
Ccdc124	2944.48	0.110295	0.085148	1.29534	0.195204	0.485608	Notsignificant	F3-Exo vs vehicle
Cct4	5279.48	-0.00207975	0.090272	-0.0230387	0.981619	0.992161	Notsignificant	F3-Exo vs vehicle
0610009B22Rik	990.074	0.00258784	0.110319	0.0234578	0.981285	0.992161	Notsignificant	F3-Exo vs vehicle
Cpt1c	2643.67	0.161247	0.0700066	2.30331	0.0212613	0.14401	Notsignificant	F3-Exo vs vehicle
Twist2	13.5128	-0.222658	0.407028	-0.547034	0.584356	0.809493	Notsignificant	F3-Exo vs vehicle
Zfp655	1548.75	-0.0515937	0.07387	-0.69844	0.484902	0.749894	Notsignificant	F3-Exo vs vehicle
Rhoa	6431.35	-0.129365	0.0842768	-1.535	0.124784	0.385876	Notsignificant	F3-Exo vs vehicle
Zmiz1	3970.08	0.146169	0.144315	1.01285	0.311133	0.609854	Notsignificant	F3-Exo vs vehicle
Ankrd26	662.455	-0.0448204	0.0910607	-0.492204	0.622575	0.831352	Notsignificant	F3-Exo vs vehicle
Aldh16a1	267.335	-0.134638	0.118243	-1.13865	0.254848	0.552451	Notsignificant	F3-Exo vs vehicle
Hnrnpa0	5378.15	0.19182	0.0919416	2.08633	0.036949	0.197677	Notsignificant	F3-Exo vs vehicle
Prrg2	217.792	-0.171746	0.130369	-1.31739	0.187708	0.476758	Notsignificant	F3-Exo vs vehicle
Hnrnph1	7953.86	-0.0732664	0.0956175	-0.766245	0.443531	0.718186	Notsignificant	F3-Exo vs vehicle
Ift43	359.418	-0.195569	0.120874	-1.61796	0.105671	0.350006	Notsignificant	F3-Exo vs vehicle
Id3	2164.46	-0.411993	0.0986551	-4.17609	2.96556e-05	0.00219158	Notsignificant	F3-Exo vs vehicle
Tcap	97.3905	0.498887	0.212856	2.34378	0.0190895	0.134101	Notsignificant	F3-Exo vs vehicle
Arid1a	4051.22	0.129114	0.16148	0.799565	0.423963	0.703585	Notsignificant	F3-Exo vs vehicle
Crlf1	46.2094	0.0455583	0.254809	0.178794	0.8581	0.945226	Notsignificant	F3-Exo vs vehicle
Ctsd	15284.4	-0.902784	0.214748	-4.20392	2.62329e-05	0.00206032	Downregulated	F3-Exo vs vehicle
Rplp1	15464	-0.0697307	0.146403	-0.476292	0.633866	0.837431	Notsignificant	F3-Exo vs vehicle
Cabs1	0.266029	-1.41474	3.52096	-0.401805	0.687828	NA	NA	F3-Exo vs vehicle
Hmgcll1	838.786	-0.037971	0.0779113	-0.487362	0.626002	0.833731	Notsignificant	F3-Exo vs vehicle
Ttc9b	2414.41	0.345085	0.0898531	3.84055	0.000122761	0.00563451	Notsignificant	F3-Exo vs vehicle
Phox2a	0.774505	0.250098	2.00002	0.125048	0.900486	NA	Notsignificant	F3-Exo vs vehicle
Abhd8	9806.16	0.129788	0.0795056	1.63244	0.102586	0.344696	Notsignificant	F3-Exo vs vehicle
Ift22	2503.72	-0.0429341	0.0860441	-0.498978	0.617795	0.828381	Notsignificant	F3-Exo vs vehicle
Fzd3	4610.65	0.198438	0.0905032	2.19261	0.0283356	0.16912	Notsignificant	F3-Exo vs vehicle
1700008O03Rik	36.9532	0.272101	0.261562	1.04029	0.298203	0.596505	Notsignificant	F3-Exo vs vehicle
Mid1ip1	4087.9	-0.198462	0.0928061	-2.13846	0.0324797	0.183214	Notsignificant	F3-Exo vs vehicle
Ap2s1	5139.73	0.0882285	0.0868915	1.01539	0.309921	0.608346	Notsignificant	F3-Exo vs vehicle
Fgfrl1	736.014	0.0515698	0.100133	0.515013	0.606544	0.821431	Notsignificant	F3-Exo vs vehicle
4930432K21Rik	111.662	0.230579	0.166657	1.38356	0.166495	0.447848	Notsignificant	F3-Exo vs vehicle
Fhl2	1132.39	0.352237	0.08979	3.92289	8.74917e-05	0.0045753	Notsignificant	F3-Exo vs vehicle
Emc10	6512.13	0.0986364	0.0670072	1.47203	0.141014	0.411898	Notsignificant	F3-Exo vs vehicle
Clstn3	15292.8	0.178329	0.10482	1.70128	0.0888906	0.318773	Notsignificant	F3-Exo vs vehicle
Fbxw9	401.891	-0.00776494	0.127419	-0.0609402	0.951407	0.981321	Notsignificant	F3-Exo vs vehicle
Spib	3.97553	-0.492063	0.730182	-0.67389	0.500381	NA	Notsignificant	F3-Exo vs vehicle
Fnbp4	1097.34	-0.0889606	0.120482	-0.738373	0.460288	0.731229	Notsignificant	F3-Exo vs vehicle
Cers4	1477.69	0.013681	0.0597436	0.228994	0.818873	0.928662	Notsignificant	F3-Exo vs vehicle
Scrn3	1704.9	0.115511	0.0616035	1.87507	0.0607829	0.25929	Notsignificant	F3-Exo vs vehicle
Phax	1860.23	0.071372	0.0798372	0.893969	0.371338	0.6609	Notsignificant	F3-Exo vs vehicle
Tle1	1905.87	0.0895602	0.0902528	0.992327	0.321038	0.620266	Notsignificant	F3-Exo vs vehicle
1700109H08Rik	17.0387	-0.705328	0.493033	-1.43059	0.152548	0.428321	Notsignificant	F3-Exo vs vehicle
Relt	858.715	0.101517	0.0767458	1.32277	0.185911	0.474938	Notsignificant	F3-Exo vs vehicle
Snrpb2	1144.52	0.0818403	0.132192	0.6191	0.53585	0.779814	Notsignificant	F3-Exo vs vehicle
Ubc	4104.57	0.181225	0.0992815	1.82537	0.0679455	0.273314	Notsignificant	F3-Exo vs vehicle
Prpf31	1448.05	0.0552557	0.0614424	0.89931	0.368488	0.659591	Notsignificant	F3-Exo vs vehicle
Sertad1	370.334	0.0700271	0.122366	0.572275	0.567136	0.79858	Notsignificant	F3-Exo vs vehicle
Carhsp1	3627.14	-0.132749	0.0797894	-1.66374	0.096165	0.33239	Notsignificant	F3-Exo vs vehicle
Elk3	369.517	-0.336242	0.134183	-2.50585	0.0122159	0.102549	Notsignificant	F3-Exo vs vehicle
Herpud2	2405.14	0.144341	0.0548108	2.63343	0.00845267	0.0814721	Notsignificant	F3-Exo vs vehicle
Rdh13	814.572	-0.127358	0.0808996	-1.57427	0.115425	0.369038	Notsignificant	F3-Exo vs vehicle
Adam21	24.5673	0.350839	0.337231	1.04035	0.298176	0.596505	Notsignificant	F3-Exo vs vehicle
Nutf2	1318.49	-0.0126772	0.0839542	-0.151002	0.879974	0.954969	Notsignificant	F3-Exo vs vehicle
Fut1	0.961091	-1.40113	1.92562	-0.727628	0.466841	NA	NA	F3-Exo vs vehicle
Arpc5	4475.11	-0.0705989	0.10014	-0.705	0.48081	0.74682	Notsignificant	F3-Exo vs vehicle
Rnf151	1.38026	-0.29046	1.36773	-0.212367	0.831821	NA	Notsignificant	F3-Exo vs vehicle
Elavl2	3565.78	0.12075	0.0824301	1.46487	0.142956	0.415252	Notsignificant	F3-Exo vs vehicle
Pou2f2	239.56	-0.09225	0.14604	-0.631678	0.527598	0.774362	Notsignificant	F3-Exo vs vehicle
Mgst1	800.991	-0.569012	0.173642	-3.27692	0.00104945	0.0224001	Downregulated	F3-Exo vs vehicle
Nfib	2162.36	0.159759	0.0825115	1.9362	0.0528429	0.240009	Notsignificant	F3-Exo vs vehicle
Htr3b	2.78283	-0.890464	1.02732	-0.866785	0.38606	NA	NA	F3-Exo vs vehicle
Rab25	1.65702	-2.46996	1.4199	-1.73953	0.0819407	NA	NA	F3-Exo vs vehicle
Ubqln4	5293.14	0.165293	0.0875585	1.8878	0.0590524	0.255091	Notsignificant	F3-Exo vs vehicle
Rbfox1	9092.21	0.382494	0.139719	2.73761	0.00618883	0.0682693	Notsignificant	F3-Exo vs vehicle
Rps18	7432.45	-0.0643141	0.126451	-0.50861	0.611026	0.824736	Notsignificant	F3-Exo vs vehicle
Rpl10	12380.3	-0.217997	0.0954623	-2.28359	0.0223955	0.148559	Notsignificant	F3-Exo vs vehicle
Rps15a	6830.15	-0.0143423	0.08974	-0.15982	0.873023	0.951741	Notsignificant	F3-Exo vs vehicle
Ncaph2	3578.12	-0.0114832	0.0569585	-0.201607	0.840224	0.938336	Notsignificant	F3-Exo vs vehicle
Hipk1	5043.06	0.0505377	0.0744799	0.678542	0.497428	0.756697	Notsignificant	F3-Exo vs vehicle
Gprc5b	6990.53	-0.142904	0.0825047	-1.73207	0.0832615	0.308479	Notsignificant	F3-Exo vs vehicle
Man1a2	4700.69	0.177159	0.0749365	2.36412	0.0180729	0.129934	Notsignificant	F3-Exo vs vehicle
Ceacam5	0	NA	NA	NA	NA	NA	NA	F3-Exo vs vehicle
Tppp2	1.5686	-0.44456	1.36428	-0.325856	0.744533	NA	Notsignificant	F3-Exo vs vehicle
Acyp1	660.999	0.214773	0.122589	1.75198	0.0797767	0.301025	Notsignificant	F3-Exo vs vehicle
Cldn13	0.102959	-0.683239	3.53381	-0.193343	0.84669	NA	NA	F3-Exo vs vehicle
Cd163	143.06	-0.175442	0.189681	-0.924935	0.355	0.649072	Notsignificant	F3-Exo vs vehicle
Hdac5	5895.42	0.0242107	0.0733802	0.329935	0.741449	0.895642	Notsignificant	F3-Exo vs vehicle
Rala	3225.39	0.111066	0.0675744	1.64361	0.100258	0.340468	Notsignificant	F3-Exo vs vehicle
Clec3a	0.127466	0.759434	3.53381	0.214905	0.829841	NA	NA	F3-Exo vs vehicle
Vdac3	6639.01	0.0266002	0.126071	0.210993	0.832893	0.935255	Notsignificant	F3-Exo vs vehicle
Slc1a7	3.50723	-0.161788	0.927308	-0.174471	0.861495	NA	Notsignificant	F3-Exo vs vehicle
Vps72	1140.79	-0.00332011	0.0672932	-0.049338	0.96065	0.985088	Notsignificant	F3-Exo vs vehicle
Gabpa	1067.6	-0.0671925	0.0811791	-0.827707	0.407836	0.691723	Notsignificant	F3-Exo vs vehicle
Bmp7	648.013	-0.314684	0.116883	-2.69229	0.00709622	0.0735787	Notsignificant	F3-Exo vs vehicle
Dynll1	8369.1	0.125767	0.0919981	1.36706	0.171607	0.454942	Notsignificant	F3-Exo vs vehicle
Pdcl	1245.68	0.0460916	0.0709625	0.64952	0.516002	0.768681	Notsignificant	F3-Exo vs vehicle
Tmem184b	2859.86	0.178103	0.120636	1.47637	0.139844	0.410098	Notsignificant	F3-Exo vs vehicle
Gm5965	0	NA	NA	NA	NA	NA	NA	F3-Exo vs vehicle
Rsph14	29.3991	-0.89241	0.364802	-2.44629	0.0144337	0.113957	Notsignificant	F3-Exo vs vehicle
Nf2	3770.7	0.00568749	0.0880837	0.0645691	0.948517	0.980103	Notsignificant	F3-Exo vs vehicle
Cabp7	834.046	0.0188812	0.0819791	0.230317	0.817845	0.928207	Notsignificant	F3-Exo vs vehicle
Zmat5	533.657	0.0040674	0.0861594	0.0472078	0.962348	0.985742	Notsignificant	F3-Exo vs vehicle
Ewsr1	5947.81	0.0156477	0.0911922	0.171591	0.863759	0.947849	Notsignificant	F3-Exo vs vehicle
Ap1b1	6726.83	0.13906	0.0816134	1.70389	0.0884019	0.317597	Notsignificant	F3-Exo vs vehicle
Derl3	54.2957	-0.249635	0.217864	-1.14583	0.251866	0.548998	Notsignificant	F3-Exo vs vehicle
Gstt4	0.847071	-1.18679	2.02262	-0.586758	0.557366	NA	NA	F3-Exo vs vehicle
Tbx1	71.2176	-0.122226	0.239443	-0.510458	0.60973	0.82363	Notsignificant	F3-Exo vs vehicle
Gnat2	7.40362	-0.589153	0.623366	-0.945116	0.3446	0.640064	Notsignificant	F3-Exo vs vehicle
Bcl2l13	1838.64	0.0495224	0.083819	0.590826	0.554637	0.791449	Notsignificant	F3-Exo vs vehicle
2610028H24Rik	8.69761	-1.0149	0.580446	-1.74848	0.0803811	0.302279	Notsignificant	F3-Exo vs vehicle
Spatc1l	0.434813	0.0568779	2.27121	0.025043	0.980021	NA	Notsignificant	F3-Exo vs vehicle
Dqx1	12.5042	-0.0909172	0.498856	-0.182251	0.855385	0.944739	Notsignificant	F3-Exo vs vehicle
Ccl8	19.8855	-1.46785	0.473893	-3.09742	0.00195212	0.0325903	Downregulated	F3-Exo vs vehicle
Lnpk	1533.22	0.188939	0.0665334	2.83976	0.00451469	0.0567157	Notsignificant	F3-Exo vs vehicle
Prr29	20.5468	-0.903528	0.375183	-2.40823	0.0160301	0.120412	Notsignificant	F3-Exo vs vehicle
Mymk	12.1521	-0.191803	0.457243	-0.419478	0.674867	0.862266	Notsignificant	F3-Exo vs vehicle
Fam163b	4450.66	0.399402	0.139846	2.85602	0.00428987	0.0550317	Notsignificant	F3-Exo vs vehicle
Trpm5	14.5806	-0.905621	0.531189	-1.70489	0.0882145	0.317501	Notsignificant	F3-Exo vs vehicle
Ascl2	5.62344	-0.194969	0.602983	-0.32334	0.746438	NA	Notsignificant	F3-Exo vs vehicle
Rarres2	452.603	-0.854232	0.247584	-3.45027	0.000560033	0.0149735	Downregulated	F3-Exo vs vehicle
Pttg1ip	3289.25	-0.310803	0.075088	-4.13918	3.48543e-05	0.00240197	Notsignificant	F3-Exo vs vehicle
Trpm2	926.868	0.0559483	0.134126	0.417132	0.676582	0.862895	Notsignificant	F3-Exo vs vehicle
Ube2g2	1984.32	0.0884858	0.0634781	1.39396	0.16333	0.44375	Notsignificant	F3-Exo vs vehicle
Mpo	7.42338	0.0140761	0.575808	0.0244459	0.980497	0.992052	Notsignificant	F3-Exo vs vehicle
Lpo	76.1962	-0.229201	0.246861	-0.928463	0.353168	0.647086	Notsignificant	F3-Exo vs vehicle
Met	248.263	-0.283851	0.140252	-2.02387	0.0429837	0.213977	Notsignificant	F3-Exo vs vehicle
Slc16a12	161.396	-0.359424	0.225117	-1.59661	0.110353	0.359287	Notsignificant	F3-Exo vs vehicle
Syn2	18746.7	0.199482	0.0603436	3.30576	0.000947181	0.0208685	Notsignificant	F3-Exo vs vehicle
Elk1	2220.91	0.108	0.0913229	1.18262	0.236962	0.533246	Notsignificant	F3-Exo vs vehicle
Nav1	2232.47	0.00755746	0.163388	0.0462547	0.963107	0.98593	Notsignificant	F3-Exo vs vehicle
Tnpo1	2666.04	-0.127676	0.0835509	-1.52812	0.126483	0.387887	Notsignificant	F3-Exo vs vehicle
Myod1	3.39966	1.31723	0.851669	1.54664	0.12195	NA	NA	F3-Exo vs vehicle
Otog	1.16563	-0.0533507	1.57592	-0.0338538	0.972994	NA	Notsignificant	F3-Exo vs vehicle
Rnmt	2839.96	0.163093	0.0548147	2.97535	0.00292655	0.0428264	Notsignificant	F3-Exo vs vehicle
Kcnq1	14.1808	0.0954326	0.449652	0.212237	0.831922	0.934809	Notsignificant	F3-Exo vs vehicle
Srp14	3538.54	0.0356151	0.0966762	0.368395	0.712578	0.881327	Notsignificant	F3-Exo vs vehicle
6330409D20Rik	78.0802	0.182525	0.21088	0.865537	0.386744	0.673685	Notsignificant	F3-Exo vs vehicle
Cdk9	2689.03	0.0465268	0.0696079	0.668413	0.50387	0.761311	Notsignificant	F3-Exo vs vehicle
Tor2a	869.939	0.0515067	0.0786147	0.655179	0.512352	0.76603	Notsignificant	F3-Exo vs vehicle
Fpgs	197.687	-0.187894	0.152226	-1.23431	0.217089	0.510628	Notsignificant	F3-Exo vs vehicle
Mrtfb	7145.59	0.292291	0.161952	1.8048	0.0711057	0.280822	Notsignificant	F3-Exo vs vehicle
Cbx5	8217.84	0.00935007	0.0560751	0.166742	0.867573	0.949492	Notsignificant	F3-Exo vs vehicle
Odam	0.127466	0.759434	3.53381	0.214905	0.829841	NA	NA	F3-Exo vs vehicle
Apobec3	182.095	-0.488281	0.224512	-2.17485	0.0296414	0.173393	Notsignificant	F3-Exo vs vehicle
St6galnac1	0.127466	0.759434	3.53381	0.214905	0.829841	NA	NA	F3-Exo vs vehicle
Taf7l	12.8044	0.0659518	0.463449	0.142306	0.886838	0.957536	Notsignificant	F3-Exo vs vehicle
Sardh	495.14	-0.224926	0.12205	-1.8429	0.065344	0.267885	Notsignificant	F3-Exo vs vehicle
Vav2	409.094	-0.341579	0.125898	-2.71314	0.00666486	0.0712455	Notsignificant	F3-Exo vs vehicle
Tex15	31.9142	-0.146302	0.276364	-0.529383	0.59654	0.815758	Notsignificant	F3-Exo vs vehicle
Ppp2cb	4656.78	0.172253	0.0927474	1.85722	0.0632793	0.264169	Notsignificant	F3-Exo vs vehicle
G0s2	179.859	-0.0684241	0.127884	-0.535049	0.592616	0.813897	Notsignificant	F3-Exo vs vehicle
Dmap1	1048.33	0.111172	0.0744708	1.49282	0.135484	0.403366	Notsignificant	F3-Exo vs vehicle
Pla2g12b	0	NA	NA	NA	NA	NA	NA	F3-Exo vs vehicle
Mcu	1142.76	0.161915	0.0872832	1.85506	0.0635879	0.264845	Notsignificant	F3-Exo vs vehicle
Oit3	3.60324	-0.0214739	0.870362	-0.0246723	0.980316	NA	Notsignificant	F3-Exo vs vehicle
Tex11	12.8833	-1.44256	0.452408	-3.18863	0.0014295	0.0271255	Downregulated	F3-Exo vs vehicle
Bcr	7134.47	0.174088	0.162485	1.07141	0.283986	0.583394	Notsignificant	F3-Exo vs vehicle
Fxyd5	552.135	-1.05913	0.182056	-5.81762	5.96913e-09	4.6144e-06	Downregulated	F3-Exo vs vehicle
Kcnd1	413.262	0.142181	0.166783	0.852491	0.393941	0.679672	Notsignificant	F3-Exo vs vehicle
Tfcp2	720.591	-0.102896	0.0839998	-1.22496	0.220591	0.513478	Notsignificant	F3-Exo vs vehicle
Pou6f2	103.543	0.226636	0.185913	1.21904	0.222827	0.515806	Notsignificant	F3-Exo vs vehicle
Pou6f1	4377.82	0.275207	0.0954821	2.88229	0.00394802	0.0523849	Notsignificant	F3-Exo vs vehicle
Ubp1	2160.17	-0.10725	0.099454	-1.07839	0.280861	0.580753	Notsignificant	F3-Exo vs vehicle
Nuak2	62.8606	-0.257999	0.249449	-1.03428	0.301008	0.598922	Notsignificant	F3-Exo vs vehicle
Ick	967.022	-0.0459937	0.0945821	-0.486283	0.626767	0.834121	Notsignificant	F3-Exo vs vehicle
Sdhb	5241.95	0.0598734	0.144695	0.413791	0.679027	0.86443	Notsignificant	F3-Exo vs vehicle
Cox4i2	77.7599	0.0117563	0.190254	0.0617926	0.950728	0.981038	Notsignificant	F3-Exo vs vehicle
Snap47	16119.5	0.139788	0.0633499	2.2066	0.0273419	0.165589	Notsignificant	F3-Exo vs vehicle
Wnt3a	1.23227	-0.675801	1.45666	-0.46394	0.642691	NA	NA	F3-Exo vs vehicle
Kdsr	1290.12	0.00300591	0.0747605	0.0402072	0.967928	0.988158	Notsignificant	F3-Exo vs vehicle
Vps4b	2333.14	0.0208328	0.0741525	0.280945	0.778752	0.911655	Notsignificant	F3-Exo vs vehicle
Rps25	8193.05	-0.0168346	0.118117	-0.142525	0.886666	0.957536	Notsignificant	F3-Exo vs vehicle
Nxf2	5.75723	-0.0771993	0.753438	-0.102463	0.918389	NA	Notsignificant	F3-Exo vs vehicle
Taz	1128.81	-0.0717593	0.0870806	-0.824056	0.409908	0.692725	Notsignificant	F3-Exo vs vehicle
Kif19a	207.69	-0.402107	0.184395	-2.18068	0.0292069	0.171953	Notsignificant	F3-Exo vs vehicle
Aldh3a2	2290.81	-0.0166083	0.0708057	-0.234562	0.814549	0.927121	Notsignificant	F3-Exo vs vehicle
Zmynd10	144.598	-0.369801	0.151114	-2.44717	0.0143983	0.113779	Notsignificant	F3-Exo vs vehicle
Tmem115	1477.47	-0.00872194	0.0828257	-0.105305	0.916134	0.969377	Notsignificant	F3-Exo vs vehicle
Hyal2	498.414	-0.190963	0.0889994	-2.14567	0.0318995	0.181263	Notsignificant	F3-Exo vs vehicle
Ifrd2	197.108	-0.102655	0.127768	-0.803452	0.421713	0.701934	Notsignificant	F3-Exo vs vehicle
Hyal1	83.436	-0.208629	0.250567	-0.832629	0.405054	0.689569	Notsignificant	F3-Exo vs vehicle
Tusc2	3218.28	0.0938147	0.072961	1.28582	0.198506	0.49035	Notsignificant	F3-Exo vs vehicle
Nprl2	1209.77	0.0880966	0.0629439	1.39961	0.161631	0.441445	Notsignificant	F3-Exo vs vehicle
Slc38a3	3014.63	-0.184453	0.114227	-1.61479	0.106356	0.351556	Notsignificant	F3-Exo vs vehicle
Cacna2d2	3420.1	0.207156	0.205146	1.0098	0.312593	0.611128	Notsignificant	F3-Exo vs vehicle
Rassf1	294.484	-0.00872864	0.0989385	-0.0882229	0.929699	0.97374	Notsignificant	F3-Exo vs vehicle
Epn3	213.475	-1.04494	0.323283	-3.23227	0.00122812	0.0247573	Downregulated	F3-Exo vs vehicle
Rnf112	5799.53	0.154778	0.133849	1.15636	0.247532	0.544134	Notsignificant	F3-Exo vs vehicle
Slc3a2	4519.69	-0.0591276	0.0781772	-0.756327	0.449453	0.722411	Notsignificant	F3-Exo vs vehicle
Nxf1	1796.39	-0.179574	0.12572	-1.42837	0.153187	0.429182	Notsignificant	F3-Exo vs vehicle
Stx5a	1701.28	-0.0282469	0.0919131	-0.307322	0.758598	0.903226	Notsignificant	F3-Exo vs vehicle
Slc47a1	328.317	-1.69022	0.426662	-3.96149	7.44831e-05	0.00421658	Downregulated	F3-Exo vs vehicle
Pifo	115.103	-0.79311	0.300584	-2.63857	0.00832577	0.0808477	Notsignificant	F3-Exo vs vehicle
Tnfrsf13b	96.1327	-0.133902	0.248535	-0.538763	0.59005	0.812451	Notsignificant	F3-Exo vs vehicle
Spire2	780.648	-0.0112648	0.0800712	-0.140685	0.888119	0.957744	Notsignificant	F3-Exo vs vehicle
Prox1	675.21	-0.184365	0.146969	-1.25445	0.209679	0.501898	Notsignificant	F3-Exo vs vehicle
2610507B11Rik	8404.94	0.0135964	0.110314	0.123252	0.901907	0.962713	Notsignificant	F3-Exo vs vehicle
AI597479	1922.65	0.0635746	0.0664185	0.957182	0.338475	0.634954	Notsignificant	F3-Exo vs vehicle
Tmem86a	845.73	-0.458006	0.143042	-3.2019	0.00136525	0.0265426	Notsignificant	F3-Exo vs vehicle
Optc	41.6223	0.00358872	0.268792	0.0133513	0.989348	0.995738	Notsignificant	F3-Exo vs vehicle
Tex14	15.6178	-0.129788	0.47885	-0.271042	0.786359	0.91535	Notsignificant	F3-Exo vs vehicle
Ifi35	118.487	-0.462644	0.166757	-2.77437	0.00553092	0.0643117	Notsignificant	F3-Exo vs vehicle
Rdm1	243.717	-0.394766	0.177106	-2.22898	0.0258149	0.160542	Notsignificant	F3-Exo vs vehicle
Nedd8	3055.48	0.075095	0.104986	0.715285	0.474433	0.740989	Notsignificant	F3-Exo vs vehicle
Gosr1	2089.02	0.00186065	0.0618627	0.0300772	0.976006	0.990772	Notsignificant	F3-Exo vs vehicle
Mrpl52	658.009	-0.0581129	0.116528	-0.498704	0.617988	0.828394	Notsignificant	F3-Exo vs vehicle
Spaca7	0.229741	0.0380953	3.53381	0.0107802	0.991399	NA	Notsignificant	F3-Exo vs vehicle
Kansl3	2746.17	-0.0564656	0.0873406	-0.646499	0.517957	0.769006	Notsignificant	F3-Exo vs vehicle
Eya4	181.819	-0.0510745	0.134373	-0.380096	0.703874	0.876419	Notsignificant	F3-Exo vs vehicle
Ebf3	196.433	-0.662453	0.249611	-2.65394	0.00795575	0.0786989	Notsignificant	F3-Exo vs vehicle
Uckl1os	30.291	-0.843483	0.324604	-2.5985	0.00936325	0.0868433	Notsignificant	F3-Exo vs vehicle
Myt1	295.581	-0.12319	0.108728	-1.13302	0.257207	0.554316	Notsignificant	F3-Exo vs vehicle
Faf1	1712.05	0.0391954	0.0772839	0.507161	0.612042	0.82505	Notsignificant	F3-Exo vs vehicle
Gm266	102.742	-0.28238	0.202499	-1.39447	0.163174	0.443411	Notsignificant	F3-Exo vs vehicle
Tsacc	17.2555	-0.111652	0.382302	-0.292051	0.770248	0.907957	Notsignificant	F3-Exo vs vehicle
Mettl16	1330.86	-0.126483	0.0707942	-1.78663	0.0739967	0.287702	Notsignificant	F3-Exo vs vehicle
Dazl	235.077	0.419482	0.182846	2.29418	0.0217803	0.146189	Notsignificant	F3-Exo vs vehicle
Apol7a	5.08106	-0.258333	0.689735	-0.374539	0.708003	NA	Notsignificant	F3-Exo vs vehicle
Pigyl	946.62	0.0623299	0.115891	0.537832	0.590693	0.81268	Notsignificant	F3-Exo vs vehicle
Rbm25	3327.4	0.020912	0.107995	0.193639	0.846459	0.940274	Notsignificant	F3-Exo vs vehicle
Psen2	643.81	-0.205126	0.105702	-1.9406	0.0523064	0.23828	Notsignificant	F3-Exo vs vehicle
Acaa1b	27.2399	0.0959657	0.314402	0.305232	0.760189	0.904031	Notsignificant	F3-Exo vs vehicle
Plcd1	369.745	-0.214515	0.115437	-1.85828	0.0631296	0.263918	Notsignificant	F3-Exo vs vehicle
Fads1	9856.5	-0.105461	0.0756846	-1.39343	0.163491	0.443897	Notsignificant	F3-Exo vs vehicle
Lmbr1	1485.52	0.141216	0.0730968	1.9319	0.0533716	0.241045	Notsignificant	F3-Exo vs vehicle
Tnfrsf22	55.0463	-0.27489	0.271882	-1.01106	0.311987	0.610462	Notsignificant	F3-Exo vs vehicle
Cars	1343.47	0.0374227	0.0813668	0.459926	0.645569	0.844529	Notsignificant	F3-Exo vs vehicle
Phlda2	1.45633	-0.50008	1.23124	-0.40616	0.684625	NA	NA	F3-Exo vs vehicle
Asz1	0.133457	-0.683239	3.53381	-0.193343	0.84669	NA	NA	F3-Exo vs vehicle
Wnt2	252.652	0.577858	0.270266	2.13811	0.0325077	0.183255	Notsignificant	F3-Exo vs vehicle
Gabra1	17068.8	0.326518	0.0516412	6.32282	2.56834e-10	6.52358e-07	Notsignificant	F3-Exo vs vehicle
Grid2ip	46.3159	-0.471208	0.327751	-1.4377	0.150518	0.425539	Notsignificant	F3-Exo vs vehicle
Kdelr3	42.5932	-0.769794	0.272107	-2.82901	0.0046692	0.0578123	Notsignificant	F3-Exo vs vehicle
Cfap97d1	0.567585	-0.498691	2.12742	-0.234411	0.814666	NA	Notsignificant	F3-Exo vs vehicle
Apip	443.941	-0.134672	0.10118	-1.33102	0.183184	0.471817	Notsignificant	F3-Exo vs vehicle
Pdhx	2065.03	0.121909	0.059096	2.06289	0.0391228	0.204409	Notsignificant	F3-Exo vs vehicle
Vac14	1112.42	0.124565	0.101142	1.23159	0.218101	0.510846	Notsignificant	F3-Exo vs vehicle
Mcoln2	12.9125	-2.5489	0.632814	-4.02789	5.62793e-05	0.00339202	Downregulated	F3-Exo vs vehicle
Slc5a1	4.05048	-0.929478	0.756398	-1.22882	0.219138	NA	NA	F3-Exo vs vehicle
Akt1s1	1853.16	-0.0216628	0.059489	-0.364148	0.715747	0.883013	Notsignificant	F3-Exo vs vehicle
Tbrg1	1883.91	0.0264624	0.0572618	0.462129	0.643989	0.843968	Notsignificant	F3-Exo vs vehicle
Panx3	0.802272	-1.24499	1.96463	-0.633701	0.526276	NA	NA	F3-Exo vs vehicle
Adssl1	1284.07	0.0750535	0.114602	0.654906	0.512528	0.76603	Notsignificant	F3-Exo vs vehicle
Cfap161	141.099	-0.885697	0.335913	-2.63669	0.00837198	0.0810683	Notsignificant	F3-Exo vs vehicle
Brf1	1121.69	0.01168	0.0819422	0.142539	0.886654	0.957536	Notsignificant	F3-Exo vs vehicle
Vipr2	81.0469	-0.995605	0.448673	-2.219	0.0264869	0.162616	Notsignificant	F3-Exo vs vehicle
Odc1	3310.59	-0.199745	0.0944402	-2.11504	0.0344261	0.189562	Notsignificant	F3-Exo vs vehicle
Thg1l	352.775	-0.03726	0.100698	-0.370017	0.71137	0.880931	Notsignificant	F3-Exo vs vehicle
Adam19	528.433	0.0880588	0.141979	0.620226	0.535109	0.779445	Notsignificant	F3-Exo vs vehicle
Pabpc4	1193.19	-0.0126211	0.0706228	-0.178711	0.858165	0.945226	Notsignificant	F3-Exo vs vehicle
Exoc3l2	17.5258	-0.959981	0.411983	-2.33015	0.0197983	0.13681	Notsignificant	F3-Exo vs vehicle
Zfp296	58.4297	0.0947111	0.211385	0.448049	0.654117	0.849665	Notsignificant	F3-Exo vs vehicle
Plin5	57.0121	-0.774138	0.314826	-2.45894	0.0139349	0.111573	Notsignificant	F3-Exo vs vehicle
Sugp1	1760.1	0.0644478	0.0808184	0.797439	0.425196	0.704277	Notsignificant	F3-Exo vs vehicle
Dmrtc2	1.3633	0.420764	1.56698	0.26852	0.788299	NA	Notsignificant	F3-Exo vs vehicle
Gm5893	0	NA	NA	NA	NA	NA	NA	F3-Exo vs vehicle
Dhdh	528.257	-0.0283736	0.100696	-0.281774	0.778117	0.911631	Notsignificant	F3-Exo vs vehicle
Zfp790	564.707	-0.100222	0.0857437	-1.16886	0.24246	0.538473	Notsignificant	F3-Exo vs vehicle
Cpb1	5.1222	-0.465098	0.655681	-0.709335	0.478116	NA	Notsignificant	F3-Exo vs vehicle
Slc25a41	3.77283	-0.190632	0.78927	-0.24153	0.809144	NA	Notsignificant	F3-Exo vs vehicle
Fsd1	1504.24	0.0952736	0.0796126	1.19671	0.231418	0.526703	Notsignificant	F3-Exo vs vehicle
Pinlyp	0.257021	1.54831	3.52242	0.439558	0.660257	NA	NA	F3-Exo vs vehicle
Fuz	412.666	-0.294934	0.109099	-2.70337	0.00686407	0.0726015	Notsignificant	F3-Exo vs vehicle
Sptbn4	4211.76	0.248886	0.186359	1.33552	0.181705	0.469854	Notsignificant	F3-Exo vs vehicle
Pgam1	14817.2	0.105183	0.057373	1.83331	0.0667558	0.270986	Notsignificant	F3-Exo vs vehicle
Evi5	2197.98	-0.0114902	0.072836	-0.157755	0.87465	0.952405	Notsignificant	F3-Exo vs vehicle
Evi5l	3177.62	0.0623645	0.111688	0.558384	0.576582	0.804418	Notsignificant	F3-Exo vs vehicle
Snapc2	1112.04	0.094677	0.0781935	1.2108	0.225971	0.518972	Notsignificant	F3-Exo vs vehicle
Git1	12873.7	0.250944	0.0972459	2.58051	0.00986554	0.0898321	Notsignificant	F3-Exo vs vehicle
Gltp	2518.51	-0.191277	0.150564	-1.2704	0.203941	0.49575	Notsignificant	F3-Exo vs vehicle
Bnip2	1136.3	-0.2413	0.0704651	-3.42439	0.000616181	0.0159704	Notsignificant	F3-Exo vs vehicle
Ccnt1	1474.72	0.0811081	0.0774479	1.04726	0.29498	0.593699	Notsignificant	F3-Exo vs vehicle
Scarf2	205.372	-0.360353	0.133712	-2.695	0.00703894	0.0734894	Notsignificant	F3-Exo vs vehicle
4930579F01Rik	0.531373	-2.48453	2.39082	-1.0392	0.298713	NA	NA	F3-Exo vs vehicle
Brms1l	2779.76	0.186617	0.0678363	2.75099	0.00594159	0.0667705	Notsignificant	F3-Exo vs vehicle
Med15	1783.71	0.23649	0.117497	2.01274	0.044142	0.216337	Notsignificant	F3-Exo vs vehicle
Dhdds	2548.39	0.119439	0.0650951	1.83484	0.0665298	0.270501	Notsignificant	F3-Exo vs vehicle
Crybg2	25.0827	0.136182	0.332888	0.409093	0.682471	0.866986	Notsignificant	F3-Exo vs vehicle
Ubxn11	341.671	-0.474383	0.150866	-3.1444	0.00166429	0.0295615	Notsignificant	F3-Exo vs vehicle
Mogat1	16.7416	-0.876919	0.454559	-1.92916	0.0537106	0.241949	Notsignificant	F3-Exo vs vehicle
Tex22	1.9867	-1.53751	1.12487	-1.36683	0.171678	NA	NA	F3-Exo vs vehicle
Wnt8a	0.593462	0.568692	1.90406	0.298674	0.765189	NA	NA	F3-Exo vs vehicle
Tjap1	430.839	-0.174009	0.155021	-1.12248	0.261656	0.558867	Notsignificant	F3-Exo vs vehicle
Ehf	9.0758	0.118715	0.63805	0.186058	0.852399	0.943807	Notsignificant	F3-Exo vs vehicle
Nanog	4.78387	-1.1003	0.806046	-1.36506	0.172233	NA	NA	F3-Exo vs vehicle
Rpl15	8634.44	-0.0307759	0.138593	-0.22206	0.824267	0.931857	Notsignificant	F3-Exo vs vehicle
Tmem167	2360.5	0.0439425	0.0728396	0.603278	0.546324	0.785703	Notsignificant	F3-Exo vs vehicle
Steap4	195.235	-2.15547	0.682124	-3.15993	0.00157806	0.0288366	Downregulated	F3-Exo vs vehicle
Mplkip	459.011	0.0874114	0.123281	0.709043	0.478298	0.744475	Notsignificant	F3-Exo vs vehicle
Kif11	90.7209	-0.505875	0.20798	-2.43233	0.0150021	0.116632	Notsignificant	F3-Exo vs vehicle
Rpa3	265.935	0.0749658	0.189559	0.395475	0.692492	0.871869	Notsignificant	F3-Exo vs vehicle
Mlkl	20.452	-1.32895	0.366379	-3.62725	0.000286456	0.00964619	Downregulated	F3-Exo vs vehicle
Phox2b	0.590006	2.67597	2.85157	0.938418	0.348029	NA	NA	F3-Exo vs vehicle
Tnpo3	2562.99	0.0387151	0.0769465	0.503143	0.614864	0.826447	Notsignificant	F3-Exo vs vehicle
Ttll5	1314.51	-0.00122982	0.0838669	-0.0146639	0.9883	0.995236	Notsignificant	F3-Exo vs vehicle
Zfp715	972.104	0.0417952	0.0950502	0.439717	0.660142	0.853654	Notsignificant	F3-Exo vs vehicle
Retn	9.02778	0.277067	0.562917	0.492198	0.622579	0.831352	Notsignificant	F3-Exo vs vehicle
Acp4	0.359065	-0.617865	2.70265	-0.228614	0.819169	NA	NA	F3-Exo vs vehicle
Cdh23	49.503	-0.29265	0.257778	-1.13528	0.256258	0.553984	Notsignificant	F3-Exo vs vehicle
Rps5	9349.49	-0.12532	0.142592	-0.878874	0.37947	0.668207	Notsignificant	F3-Exo vs vehicle
Podnl1	6.59422	-1.23778	0.912738	-1.35611	0.175063	NA	NA	F3-Exo vs vehicle
Adgrl1	15349.2	0.27099	0.154872	1.74976	0.0801595	0.301643	Notsignificant	F3-Exo vs vehicle
Amotl1	1509.54	-0.316224	0.116507	-2.7142	0.00664356	0.0711153	Notsignificant	F3-Exo vs vehicle
2200002J24Rik	0.265344	-1.41099	3.52112	-0.400721	0.688626	NA	NA	F3-Exo vs vehicle
Etv5	3971.31	0.318774	0.138318	2.30465	0.0211863	0.143666	Notsignificant	F3-Exo vs vehicle
Tmem190	12.0823	-0.205254	0.457497	-0.448646	0.653687	0.849437	Notsignificant	F3-Exo vs vehicle
Gfod2	1042.72	-0.0378818	0.0620674	-0.610334	0.541641	0.783033	Notsignificant	F3-Exo vs vehicle
Enkd1	242.984	-0.0421303	0.124483	-0.338442	0.73503	0.891996	Notsignificant	F3-Exo vs vehicle
4933405L10Rik	7.18345	-0.139421	0.61196	-0.227826	0.819781	0.929218	Notsignificant	F3-Exo vs vehicle
Atp6v0d1	11232.3	0.136909	0.0604115	2.26627	0.0234351	0.151953	Notsignificant	F3-Exo vs vehicle
Ptprs	8161.87	0.167486	0.143454	1.16753	0.242996	0.539052	Notsignificant	F3-Exo vs vehicle
Slc41a1	3396.96	-0.177259	0.098398	-1.80145	0.0716314	0.28191	Notsignificant	F3-Exo vs vehicle
Fer1l4	0.66299	0.982725	2.32366	0.422921	0.672353	NA	NA	F3-Exo vs vehicle
4931406B18Rik	0.50176	-2.41695	2.08513	-1.15914	0.246399	NA	NA	F3-Exo vs vehicle
Iglon5	990.457	0.10718	0.144539	0.741526	0.458374	0.729363	Notsignificant	F3-Exo vs vehicle
Igf2bp1	0.467484	-0.0722336	2.58479	-0.0279457	0.977705	NA	Notsignificant	F3-Exo vs vehicle
B4galnt2	6.89075	-0.0468326	0.667603	-0.0701503	0.944074	0.978526	Notsignificant	F3-Exo vs vehicle
Zfp651	3012.49	0.0306665	0.101947	0.300808	0.763561	0.905349	Notsignificant	F3-Exo vs vehicle
Nelfb	1868.98	-0.0325284	0.0704607	-0.461653	0.64433	0.844167	Notsignificant	F3-Exo vs vehicle
Card14	21.1751	-1.85221	0.536398	-3.45305	0.000554288	0.0148939	Downregulated	F3-Exo vs vehicle
Tmem175	1168.25	0.11292	0.0669297	1.68714	0.0915758	0.324488	Notsignificant	F3-Exo vs vehicle
Bcas1	7526.11	-0.339104	0.11752	-2.8855	0.0039079	0.0520468	Notsignificant	F3-Exo vs vehicle
Tango2	2737.37	0.0792827	0.0820662	0.966083	0.334003	0.63113	Notsignificant	F3-Exo vs vehicle
4833413E03Rik	0.553318	-1.33682	2.12583	-0.628847	0.529449	NA	NA	F3-Exo vs vehicle
Aldh1a2	439.856	-0.359969	0.167994	-2.14275	0.0321335	0.18207	Notsignificant	F3-Exo vs vehicle
Ndufs2	9786.48	0.0485671	0.0625566	0.77637	0.43753	0.713762	Notsignificant	F3-Exo vs vehicle
Snx31	19.862	-0.219318	0.492402	-0.445404	0.656028	0.850841	Notsignificant	F3-Exo vs vehicle
Atraid	2311.35	-0.0840281	0.117242	-0.716704	0.473557	0.740385	Notsignificant	F3-Exo vs vehicle
Cad	513.077	-0.0813479	0.126679	-0.642159	0.52077	0.770883	Notsignificant	F3-Exo vs vehicle
Lypd8	0.419861	-0.689886	2.59993	-0.265348	0.790741	NA	NA	F3-Exo vs vehicle
Sh3bp5l	1722.35	-0.0229769	0.0981728	-0.234045	0.81495	0.927229	Notsignificant	F3-Exo vs vehicle
1810065E05Rik	0	NA	NA	NA	NA	NA	NA	F3-Exo vs vehicle
Atad1	6078.43	0.0841318	0.0883145	0.952639	0.340773	0.636466	Notsignificant	F3-Exo vs vehicle
Pten	5567.74	0.107024	0.0667387	1.60362	0.108797	0.356311	Notsignificant	F3-Exo vs vehicle
4933402N03Rik	0	NA	NA	NA	NA	NA	NA	F3-Exo vs vehicle
Pea15a	23882.4	-0.313025	0.115145	-2.71852	0.00655743	0.0706184	Notsignificant	F3-Exo vs vehicle
Timm23	1829.53	0.104079	0.191314	0.544021	0.586427	0.810531	Notsignificant	F3-Exo vs vehicle
Tnfaip8l2	150.344	-0.699541	0.261869	-2.67134	0.00755487	0.0765825	Notsignificant	F3-Exo vs vehicle
Trnt1	2400.73	0.0494085	0.0920058	0.537015	0.591257	0.812973	Notsignificant	F3-Exo vs vehicle
Ly6g6e	44.7362	0.419503	0.224104	1.87192	0.0612183	0.259972	Notsignificant	F3-Exo vs vehicle
Ehmt2	6187.1	0.0909413	0.0694607	1.30925	0.19045	0.479837	Notsignificant	F3-Exo vs vehicle
Elof1	1783.39	-0.189697	0.136176	-1.39302	0.163613	0.444117	Notsignificant	F3-Exo vs vehicle
Med16	2140.22	0.0943952	0.0771685	1.22323	0.221241	0.513869	Notsignificant	F3-Exo vs vehicle
St3gal1	706.907	0.175838	0.182989	0.960923	0.336591	0.633491	Notsignificant	F3-Exo vs vehicle
Tmem259	3544.54	0.0593019	0.0600517	0.987513	0.323391	0.622502	Notsignificant	F3-Exo vs vehicle
Rnf170	1316.74	0.138979	0.0782504	1.77608	0.0757199	0.291533	Notsignificant	F3-Exo vs vehicle
Clip3	18467.5	0.242656	0.118331	2.05066	0.0403002	0.206814	Notsignificant	F3-Exo vs vehicle
Thap8	2.31964	1.12594	1.07184	1.05047	0.293501	NA	NA	F3-Exo vs vehicle
Myl2	12.3982	0.956479	0.452432	2.11408	0.0345082	0.189662	Notsignificant	F3-Exo vs vehicle
Dedd	230.504	-0.03192	0.133734	-0.238683	0.811351	0.925326	Notsignificant	F3-Exo vs vehicle
Mcemp1	13.346	-0.509351	0.413948	-1.23047	0.21852	0.511331	Notsignificant	F3-Exo vs vehicle
Nit1	1190.4	0.0689855	0.0673147	1.02482	0.305448	0.603229	Notsignificant	F3-Exo vs vehicle
Pax5	4.42187	0.0862909	0.702508	0.122833	0.90224	NA	Notsignificant	F3-Exo vs vehicle
Prdm15	481.547	0.0141683	0.123386	0.114829	0.908581	0.966057	Notsignificant	F3-Exo vs vehicle
Rnf168	1423.59	0.0851851	0.0716167	1.18946	0.234259	0.530522	Notsignificant	F3-Exo vs vehicle
Tctex1d2	495.642	0.125775	0.129724	0.969552	0.33227	0.62969	Notsignificant	F3-Exo vs vehicle
Chp1	7803.34	0.101339	0.0613061	1.65299	0.0983326	0.336984	Notsignificant	F3-Exo vs vehicle
Sval2	0	NA	NA	NA	NA	NA	NA	F3-Exo vs vehicle
Trpv4	278.206	-1.02461	0.46141	-2.2206	0.0263778	0.162542	Notsignificant	F3-Exo vs vehicle
Klhl3	1285.82	0.186422	0.167687	1.11173	0.266253	0.564309	Notsignificant	F3-Exo vs vehicle
Tvp23b	1527.81	-0.009698	0.0807007	-0.120172	0.904347	0.963789	Notsignificant	F3-Exo vs vehicle
Dnajc7	5683.72	0.064724	0.0587154	1.10233	0.270316	0.569547	Notsignificant	F3-Exo vs vehicle
Zfp385c	13.4741	-0.209533	0.459872	-0.455632	0.648655	0.846527	Notsignificant	F3-Exo vs vehicle
Cacybp	4511.77	0.0698822	0.134484	0.519634	0.603319	0.819106	Notsignificant	F3-Exo vs vehicle
Cluap1	794.94	-0.0671414	0.0866272	-0.775061	0.438303	0.714237	Notsignificant	F3-Exo vs vehicle
Zswim7	332.693	0.0999119	0.160067	0.624189	0.532503	0.778507	Notsignificant	F3-Exo vs vehicle
Pigl	170.77	0.12494	0.142786	0.875013	0.381567	0.670051	Notsignificant	F3-Exo vs vehicle
Ndufa2	2199.98	0.0431847	0.112089	0.385272	0.700036	0.875147	Notsignificant	F3-Exo vs vehicle
Pam16	1083.56	0.0117557	0.0979412	0.120028	0.904461	0.963818	Notsignificant	F3-Exo vs vehicle
Glis2	397.213	-0.298663	0.0967007	-3.08853	0.00201153	0.0333584	Notsignificant	F3-Exo vs vehicle
Cox6c	7360.73	0.167535	0.120632	1.38881	0.164891	0.446099	Notsignificant	F3-Exo vs vehicle
Bicc1	305.572	-0.640028	0.146858	-4.35813	1.3118e-05	0.00126075	Downregulated	F3-Exo vs vehicle
Ube2z	4480.28	0.0173118	0.0644488	0.268613	0.788228	0.916352	Notsignificant	F3-Exo vs vehicle
Gip	0	NA	NA	NA	NA	NA	NA	F3-Exo vs vehicle
Tmem87b	1536.39	-0.0236487	0.0664872	-0.355688	0.722074	0.885528	Notsignificant	F3-Exo vs vehicle
Anapc1	2850.85	0.0529612	0.0833079	0.635729	0.524953	0.772975	Notsignificant	F3-Exo vs vehicle
Mertk	1496.27	-0.187129	0.106158	-1.76274	0.0779447	0.296884	Notsignificant	F3-Exo vs vehicle
Tsg101	3487.86	0.0415961	0.0932925	0.445867	0.655693	0.85069	Notsignificant	F3-Exo vs vehicle
Hps5	504.438	-0.219635	0.114599	-1.91656	0.055294	0.246157	Notsignificant	F3-Exo vs vehicle
Map3k4	1557.79	0.0785696	0.117819	0.666868	0.504856	0.761487	Notsignificant	F3-Exo vs vehicle
Piezo1	132.265	-0.669839	0.202551	-3.30701	0.000942981	0.0208685	Downregulated	F3-Exo vs vehicle
Blk	2.29823	-0.318805	1.08626	-0.293489	0.769148	NA	Notsignificant	F3-Exo vs vehicle
Rnf166	1205.21	0.0640132	0.0857218	0.746755	0.455211	0.726727	Notsignificant	F3-Exo vs vehicle
Ankrd28	2355.29	0.139842	0.0644358	2.17026	0.0299874	0.174456	Notsignificant	F3-Exo vs vehicle
Ankrd52	1116.97	-0.0936782	0.238854	-0.392198	0.694912	0.873195	Notsignificant	F3-Exo vs vehicle
Pkd2l2	967.829	0.214231	0.0885154	2.42027	0.0155088	0.118622	Notsignificant	F3-Exo vs vehicle
Srp19	1618.39	0.0651377	0.116993	0.556765	0.577688	0.805023	Notsignificant	F3-Exo vs vehicle
Tmbim7	0.878634	-1.53454	1.89168	-0.811205	0.417248	NA	NA	F3-Exo vs vehicle
Clec4f	1.16999	-1.69766	1.75569	-0.966948	0.33357	NA	NA	F3-Exo vs vehicle
Klra17	0.861025	-2.21667	2.17085	-1.0211	0.307205	NA	NA	F3-Exo vs vehicle
Wdfy2	857.514	-0.173278	0.0758407	-2.28476	0.0223271	0.148402	Notsignificant	F3-Exo vs vehicle
Rbsn	2124.68	0.119282	0.0768755	1.55162	0.120752	0.379391	Notsignificant	F3-Exo vs vehicle
Mrps25	1278.38	-0.0573801	0.0665515	-0.862191	0.388582	0.6753	Notsignificant	F3-Exo vs vehicle
Dguok	581.078	0.0966563	0.0820514	1.178	0.238798	0.535278	Notsignificant	F3-Exo vs vehicle
Camta1	9452.07	0.228122	0.0889378	2.56496	0.0103188	0.0923339	Notsignificant	F3-Exo vs vehicle
Csf1	1006.79	-0.332111	0.146858	-2.26144	0.0237321	0.153049	Notsignificant	F3-Exo vs vehicle
Strip1	2806.93	0.0655795	0.0631467	1.03853	0.299025	0.597068	Notsignificant	F3-Exo vs vehicle
Kif1a	35044	0.170361	0.135622	1.25614	0.209064	0.501303	Notsignificant	F3-Exo vs vehicle
Alx3	42.0232	-0.422519	0.304806	-1.38619	0.165689	0.446829	Notsignificant	F3-Exo vs vehicle
Slc25a11	5040.5	0.123769	0.0740115	1.67229	0.0944666	0.329919	Notsignificant	F3-Exo vs vehicle
Chrne	5.08979	-0.763995	0.692022	-1.104	0.269592	NA	NA	F3-Exo vs vehicle
Cmc2	434.936	0.0102167	0.0898158	0.113751	0.909435	0.966455	Notsignificant	F3-Exo vs vehicle
Chfr	841.077	-0.0871442	0.105508	-0.825951	0.408832	0.692195	Notsignificant	F3-Exo vs vehicle
Ceacam16	25.0046	-0.395974	0.32611	-1.21423	0.224658	0.517127	Notsignificant	F3-Exo vs vehicle
Hoxa2	0	NA	NA	NA	NA	NA	NA	F3-Exo vs vehicle
Adam28	0.829642	-2.16657	1.87412	-1.15605	0.247662	NA	NA	F3-Exo vs vehicle
Ankrd53	12.0089	-0.900101	0.557521	-1.61447	0.106426	0.351654	Notsignificant	F3-Exo vs vehicle
Tex261	1916.73	-0.0636495	0.0785546	-0.810258	0.417792	0.69931	Notsignificant	F3-Exo vs vehicle
Fam120b	2544.69	0.0069344	0.052433	0.132253	0.894785	0.960589	Notsignificant	F3-Exo vs vehicle
Tbp	901.164	-0.0193536	0.0780638	-0.24792	0.804196	0.921659	Notsignificant	F3-Exo vs vehicle
Psmb1	6782.12	0.0413735	0.106403	0.388838	0.697396	0.873957	Notsignificant	F3-Exo vs vehicle
Pdcd2	0	NA	NA	NA	NA	NA	NA	F3-Exo vs vehicle
Dll1	293.431	-0.0367237	0.157886	-0.232596	0.816075	0.927679	Notsignificant	F3-Exo vs vehicle
Nol3	796.848	0.0821986	0.0873675	0.940837	0.346789	0.641813	Notsignificant	F3-Exo vs vehicle
Fhod1	182.08	-0.339031	0.182837	-1.85428	0.0636987	0.264845	Notsignificant	F3-Exo vs vehicle
Plekhg4	46.435	-0.666951	0.415073	-1.60683	0.108092	0.354892	Notsignificant	F3-Exo vs vehicle
Slc9a5	1144.32	0.0665419	0.131053	0.507746	0.611631	0.824994	Notsignificant	F3-Exo vs vehicle
Elmo3	145.929	-0.319788	0.154896	-2.06453	0.0389675	0.204077	Notsignificant	F3-Exo vs vehicle
Stc1	186.07	-0.0954479	0.156248	-0.610875	0.541282	0.782757	Notsignificant	F3-Exo vs vehicle
4931428F04Rik	442.02	0.126275	0.0954645	1.32274	0.185922	0.474938	Notsignificant	F3-Exo vs vehicle
Tppp3	2777.13	-0.563045	0.182595	-3.08358	0.00204528	0.0335781	Downregulated	F3-Exo vs vehicle
Msh3	877.816	0.0420019	0.085966	0.488587	0.625134	0.833074	Notsignificant	F3-Exo vs vehicle
Adamts13	22.3726	0.173555	0.311256	0.557597	0.57712	0.804603	Notsignificant	F3-Exo vs vehicle
Tmem208	709.608	-0.192217	0.13755	-1.39743	0.162283	0.442409	Notsignificant	F3-Exo vs vehicle
E2f4	878.995	0.0678367	0.108812	0.623431	0.533002	0.778507	Notsignificant	F3-Exo vs vehicle
Surf4	3487.5	-0.0817466	0.0790506	-1.0341	0.301088	0.598942	Notsignificant	F3-Exo vs vehicle
Surf2	965.529	0.0475356	0.0682676	0.696313	0.486233	0.750622	Notsignificant	F3-Exo vs vehicle
Dnajb9	2798.55	0.0562336	0.111583	0.503963	0.614287	0.82605	Notsignificant	F3-Exo vs vehicle
Naf1	569.963	0.035628	0.0783605	0.454668	0.649348	0.846786	Notsignificant	F3-Exo vs vehicle
Yes1	621.644	-0.179359	0.106513	-1.68392	0.0921963	0.325427	Notsignificant	F3-Exo vs vehicle
Ppp1cb	13464.3	0.126035	0.077592	1.62433	0.104306	0.347685	Notsignificant	F3-Exo vs vehicle
Gorasp2	4089.93	0.113547	0.0611416	1.85712	0.0632937	0.264169	Notsignificant	F3-Exo vs vehicle
Tsen15	758.012	0.0835152	0.111504	0.748988	0.453864	0.725882	Notsignificant	F3-Exo vs vehicle
Oc90	2.69325	-0.668894	0.960823	-0.696167	0.486324	NA	NA	F3-Exo vs vehicle
Efr3a	4349.85	0.186075	0.0591164	3.14761	0.00164613	0.0293837	Notsignificant	F3-Exo vs vehicle
Trappc2l	1497.86	0.145869	0.0938496	1.55429	0.120116	0.378195	Notsignificant	F3-Exo vs vehicle
Acsf3	643.219	-0.014641	0.0926239	-0.158069	0.874402	0.952405	Notsignificant	F3-Exo vs vehicle
Ddx19a	821.746	0.0610216	0.0788319	0.774072	0.438888	0.714379	Notsignificant	F3-Exo vs vehicle
Galns	315.445	-0.329366	0.182345	-1.80628	0.070874	0.280467	Notsignificant	F3-Exo vs vehicle
Gata2	192.738	0.0806928	0.252046	0.320151	0.748854	0.898968	Notsignificant	F3-Exo vs vehicle
C8g	63.3736	-0.237477	0.227102	-1.04568	0.295708	0.594604	Notsignificant	F3-Exo vs vehicle
Entpd2	317.841	-0.121749	0.126357	-0.96353	0.335281	0.632432	Notsignificant	F3-Exo vs vehicle
Rabl6	6013.97	0.0592953	0.0900961	0.658134	0.510452	0.765119	Notsignificant	F3-Exo vs vehicle
Ptgds	32896.9	-0.271379	0.14137	-1.91963	0.0549043	0.245127	Notsignificant	F3-Exo vs vehicle
Edf1	3790.29	0.014424	0.0565628	0.255008	0.798717	0.919433	Notsignificant	F3-Exo vs vehicle
Clic3	45.6451	-0.592293	0.32845	-1.8033	0.0713415	0.281315	Notsignificant	F3-Exo vs vehicle
Npdc1	7098.65	0.102594	0.0555608	1.84653	0.0648157	0.267023	Notsignificant	F3-Exo vs vehicle
Fbxw5	2673.67	0.125153	0.0633184	1.97657	0.0480899	0.227801	Notsignificant	F3-Exo vs vehicle
Slc25a13	222.863	-0.307148	0.134514	-2.28339	0.0224074	0.148559	Notsignificant	F3-Exo vs vehicle
Ube2i	4277.8	-0.0179126	0.0598642	-0.29922	0.764772	0.905509	Notsignificant	F3-Exo vs vehicle
Tsr3	639.423	0.140427	0.111733	1.2568	0.208825	0.500991	Notsignificant	F3-Exo vs vehicle
Unkl	539.24	0.0371872	0.154974	0.239958	0.810363	0.924651	Notsignificant	F3-Exo vs vehicle
Lrrk1	220.464	-0.355089	0.197922	-1.79408	0.0728001	0.284793	Notsignificant	F3-Exo vs vehicle
Aldh1a3	38.8377	0.344457	0.34841	0.988655	0.322832	0.622082	Notsignificant	F3-Exo vs vehicle
Actn1	2925.78	0.134071	0.163995	0.817535	0.413623	0.696422	Notsignificant	F3-Exo vs vehicle
Sirt2	7195.51	-0.0865713	0.089366	-0.968727	0.332682	0.629867	Notsignificant	F3-Exo vs vehicle
Hnrnpl	5319.06	-0.00974981	0.0903912	-0.107862	0.914105	0.968523	Notsignificant	F3-Exo vs vehicle
Nolc1	2681.08	0.096861	0.0973524	0.994952	0.319759	0.619249	Notsignificant	F3-Exo vs vehicle
Casd1	3856.52	0.144237	0.0777005	1.85632	0.0634077	0.264521	Notsignificant	F3-Exo vs vehicle
Cnksr3	239.153	-0.354226	0.169123	-2.09449	0.0362168	0.195428	Notsignificant	F3-Exo vs vehicle
Mtmr1	1692.43	0.0139997	0.0731908	0.191276	0.848309	0.941278	Notsignificant	F3-Exo vs vehicle
Hmgb3	1333.38	0.178002	0.095057	1.87258	0.0611268	0.259972	Notsignificant	F3-Exo vs vehicle
Map2	31122.1	0.133383	0.0626699	2.12834	0.033309	0.185945	Notsignificant	F3-Exo vs vehicle
Cyp2j9	1604.97	-0.263024	0.15563	-1.69006	0.0910158	0.323511	Notsignificant	F3-Exo vs vehicle
Nipsnap3a	0	NA	NA	NA	NA	NA	NA	F3-Exo vs vehicle
Abca1	2342.73	-0.86	0.232512	-3.69872	0.000216686	0.00805998	Downregulated	F3-Exo vs vehicle
Nipsnap3b	609.127	-0.0105872	0.13443	-0.0787562	0.937227	0.975866	Notsignificant	F3-Exo vs vehicle
Lage3	531.654	0.107493	0.100828	1.0661	0.286376	0.585639	Notsignificant	F3-Exo vs vehicle
Ubl4a	3232.35	0.0919048	0.053815	1.70779	0.087675	0.316568	Notsignificant	F3-Exo vs vehicle
Gdi1	29134.1	0.142945	0.0533027	2.68176	0.00732369	0.075152	Notsignificant	F3-Exo vs vehicle
Sash1	2697.5	-0.178355	0.102185	-1.74541	0.0809138	0.303384	Notsignificant	F3-Exo vs vehicle
Gadd45b	518.794	0.0123324	0.138931	0.0887667	0.929267	0.97368	Notsignificant	F3-Exo vs vehicle
Slamf6	23.6139	-0.13677	0.350587	-0.390116	0.696451	0.873545	Notsignificant	F3-Exo vs vehicle
Slamf1	8.64566	0.275896	0.50508	0.546243	0.584899	0.809682	Notsignificant	F3-Exo vs vehicle
Zdhhc12	191.344	-0.0121331	0.137057	-0.0885258	0.929459	0.973713	Notsignificant	F3-Exo vs vehicle
Endog	326.321	-0.145358	0.170743	-0.851323	0.39459	0.680106	Notsignificant	F3-Exo vs vehicle
Cybb	249.391	-2.34274	0.683429	-3.42792	0.000608218	0.0158798	Downregulated	F3-Exo vs vehicle
Golga7	4484.18	-0.0463186	0.114819	-0.403406	0.68665	0.86891	Notsignificant	F3-Exo vs vehicle
Xk	1079.74	0.282126	0.100016	2.82081	0.00479021	0.0587334	Notsignificant	F3-Exo vs vehicle
Pcolce2	466.487	-0.693254	0.249878	-2.77437	0.00553089	0.0643117	Notsignificant	F3-Exo vs vehicle
Cd48	149.469	-1.19696	0.373511	-3.20463	0.00135237	0.0263942	Downregulated	F3-Exo vs vehicle
Clpx	1604	0.0988185	0.0726683	1.35986	0.173876	0.458201	Notsignificant	F3-Exo vs vehicle
Trabd	726.403	-0.149788	0.0847186	-1.76806	0.0770504	0.29502	Notsignificant	F3-Exo vs vehicle
Mov10l1	0.729167	-0.870807	2.01185	-0.432838	0.665133	NA	NA	F3-Exo vs vehicle
Dennd6b	1012.46	-0.047351	0.166256	-0.284808	0.775791	0.910406	Notsignificant	F3-Exo vs vehicle
Cd83	1446.28	-0.532789	0.234157	-2.27535	0.0228852	0.150071	Notsignificant	F3-Exo vs vehicle
Cltrn	53.7212	-1.21911	0.818459	-1.48952	0.13635	0.404591	Notsignificant	F3-Exo vs vehicle
Ace2	73.6534	-0.0667776	0.194516	-0.343302	0.731371	0.890609	Notsignificant	F3-Exo vs vehicle
Gzmb	1.43129	-0.676522	1.53617	-0.440394	0.659652	NA	NA	F3-Exo vs vehicle
Gzmf	0	NA	NA	NA	NA	NA	NA	F3-Exo vs vehicle
Gzmn	0	NA	NA	NA	NA	NA	NA	F3-Exo vs vehicle
C4a	17.814	-0.212049	0.592319	-0.357997	0.720345	0.884451	Notsignificant	F3-Exo vs vehicle
Ager	21.2684	-0.791669	0.346782	-2.2829	0.0224361	0.148626	Notsignificant	F3-Exo vs vehicle
Atf6b	1927.36	0.0460997	0.111287	0.414242	0.678697	0.864353	Notsignificant	F3-Exo vs vehicle
Egfl8	41.6504	0.243481	0.233682	1.04193	0.297443	0.596092	Notsignificant	F3-Exo vs vehicle
Notch4	223.397	-0.112487	0.180873	-0.621911	0.534001	0.779007	Notsignificant	F3-Exo vs vehicle
Ppt2	462.94	0.0318588	0.110044	0.289509	0.772192	0.908592	Notsignificant	F3-Exo vs vehicle
Prrt1	3949.74	0.329129	0.104471	3.15044	0.00163025	0.0293081	Notsignificant	F3-Exo vs vehicle
Rnf5	2067.84	-0.0470466	0.0721898	-0.651707	0.51459	0.767705	Notsignificant	F3-Exo vs vehicle
Fam163a	286.221	0.213877	0.137526	1.55517	0.119905	0.377799	Notsignificant	F3-Exo vs vehicle
Cacfd1	1752.11	-0.0229505	0.0652907	-0.351513	0.725204	0.88778	Notsignificant	F3-Exo vs vehicle
Hivep2	6092.65	0.371869	0.160742	2.31345	0.020698	0.141162	Notsignificant	F3-Exo vs vehicle
2310057J18Rik	0.153832	0.759434	3.53381	0.214905	0.829841	NA	NA	F3-Exo vs vehicle
Arnt	850.311	-0.250285	0.121447	-2.06086	0.0393164	0.204999	Notsignificant	F3-Exo vs vehicle
Itga2	14.3375	-0.836678	0.430968	-1.94139	0.0522105	0.238239	Notsignificant	F3-Exo vs vehicle
Mocs2	2347.16	-0.053955	0.0915574	-0.589302	0.555658	0.792079	Notsignificant	F3-Exo vs vehicle
Nat9	611.868	0.0434684	0.0813929	0.534056	0.593303	0.814274	Notsignificant	F3-Exo vs vehicle
Lpl	1701.21	-0.600446	0.377844	-1.58914	0.11203	0.36203	Notsignificant	F3-Exo vs vehicle
Atp6v0e	1060.66	-0.61765	0.184344	-3.35053	0.000806577	0.0190198	Downregulated	F3-Exo vs vehicle
Nkx2-5	0	NA	NA	NA	NA	NA	NA	F3-Exo vs vehicle
Zfp318	1651.65	0.115186	0.0901426	1.27782	0.201313	0.492683	Notsignificant	F3-Exo vs vehicle
Ttbk1	3643.3	0.152352	0.177094	0.86029	0.389629	0.676458	Notsignificant	F3-Exo vs vehicle
Srf	1432.65	0.000729712	0.126169	0.00578361	0.995385	0.998011	Notsignificant	F3-Exo vs vehicle
Gata3	2.23926	-1.6884	1.24	-1.36162	0.173319	NA	NA	F3-Exo vs vehicle
Gata5	0	NA	NA	NA	NA	NA	NA	F3-Exo vs vehicle
Lama5	333.21	-0.324676	0.178014	-1.82388	0.0681699	0.273788	Notsignificant	F3-Exo vs vehicle
Steap1	178.703	-1.31669	0.700485	-1.87969	0.060151	0.257626	Notsignificant	F3-Exo vs vehicle
Steap2	1039.35	-0.333608	0.143104	-2.33124	0.0197408	0.136466	Notsignificant	F3-Exo vs vehicle
Hspa8	78211.7	-0.0419373	0.0513806	-0.81621	0.41438	0.696988	Notsignificant	F3-Exo vs vehicle
Serac1	428.848	-0.177159	0.143677	-1.23303	0.217563	0.510692	Notsignificant	F3-Exo vs vehicle
Awat1	0.235731	-1.41099	3.52112	-0.400721	0.688626	NA	NA	F3-Exo vs vehicle
Pdzd11	1351.06	0.0318239	0.118359	0.268876	0.788025	0.91625	Notsignificant	F3-Exo vs vehicle
Psma2	4353.21	0.100086	0.0975252	1.02625	0.304772	0.602428	Notsignificant	F3-Exo vs vehicle
Mrpl32	745.77	0.0385217	0.110435	0.348817	0.727227	0.889216	Notsignificant	F3-Exo vs vehicle
Setdb1	1282.75	-0.0687964	0.110434	-0.622963	0.533309	0.778679	Notsignificant	F3-Exo vs vehicle
Anxa9	24.2353	-0.766818	0.372843	-2.05668	0.0397173	0.205916	Notsignificant	F3-Exo vs vehicle
Arnt2	11461.4	0.162096	0.0987997	1.64066	0.100869	0.34156	Notsignificant	F3-Exo vs vehicle
Prune1	1296.16	0.133047	0.0753305	1.76617	0.0773665	0.295696	Notsignificant	F3-Exo vs vehicle
Cers2	3319.69	-0.110349	0.119753	-0.921468	0.356806	0.650173	Notsignificant	F3-Exo vs vehicle
Nlrp5	0.12851	0.759434	3.53381	0.214905	0.829841	NA	NA	F3-Exo vs vehicle
Capza2	12944.6	0.106421	0.0804106	1.32347	0.18568	0.474816	Notsignificant	F3-Exo vs vehicle
Plekho1	1183.35	0.0263846	0.0892543	0.295612	0.767527	0.906576	Notsignificant	F3-Exo vs vehicle
Vps45	1841.05	0.129307	0.0795069	1.62636	0.103873	0.346892	Notsignificant	F3-Exo vs vehicle
Prpf3	684.774	-0.0700983	0.110223	-0.635969	0.524797	0.772975	Notsignificant	F3-Exo vs vehicle
Anp32e	4760.26	-0.00926403	0.0776177	-0.119355	0.904994	0.964098	Notsignificant	F3-Exo vs vehicle
Aph1a	1499.65	-0.145722	0.0719264	-2.02599	0.0427657	0.213768	Notsignificant	F3-Exo vs vehicle
Tab2	2736.83	0.00329515	0.0719507	0.0457974	0.963472	0.98593	Notsignificant	F3-Exo vs vehicle
Ppil4	1890.63	0.101771	0.0836574	1.21652	0.223786	0.516191	Notsignificant	F3-Exo vs vehicle
Cnih1	2977.92	0.0852037	0.110172	0.773373	0.439302	0.714881	Notsignificant	F3-Exo vs vehicle
Eps8	1583.25	-0.051912	0.103678	-0.500703	0.61658	0.827506	Notsignificant	F3-Exo vs vehicle
Med22	1420.68	-0.112253	0.0667757	-1.68105	0.0927542	0.326465	Notsignificant	F3-Exo vs vehicle
Abo	0.485847	0.171543	2.57171	0.0667036	0.946818	NA	Notsignificant	F3-Exo vs vehicle
Surf1	2477.76	-0.0604113	0.0933418	-0.647205	0.517499	0.768899	Notsignificant	F3-Exo vs vehicle
Med28	2878.71	0.0220888	0.0953114	0.231754	0.816729	0.927975	Notsignificant	F3-Exo vs vehicle
Qdpr	7979.02	-0.147546	0.105803	-1.39453	0.163156	0.443411	Notsignificant	F3-Exo vs vehicle
Gnrh1	40.1114	0.190344	0.315557	0.6032	0.546376	0.785713	Notsignificant	F3-Exo vs vehicle
Tnr	5086.94	0.167316	0.178363	0.938063	0.348212	0.642859	Notsignificant	F3-Exo vs vehicle
Sqstm1	22484.9	0.0191618	0.0646515	0.296386	0.766936	0.906262	Notsignificant	F3-Exo vs vehicle
Nfe2l2	1239.53	-0.54967	0.136118	-4.0382	5.3864e-05	0.00331385	Downregulated	F3-Exo vs vehicle
Rxrg	2622.24	0.0672818	0.13794	0.48776	0.62572	0.833582	Notsignificant	F3-Exo vs vehicle
Rxra	1618.66	-0.2142	0.100008	-2.14182	0.0322078	0.1822	Notsignificant	F3-Exo vs vehicle
Adamtsl4	319.894	-0.230469	0.193246	-1.19262	0.233019	0.528993	Notsignificant	F3-Exo vs vehicle
Fcrls	1486.05	-0.547526	0.23243	-2.35566	0.01849	0.131465	Notsignificant	F3-Exo vs vehicle
Cd5l	655.967	-5.42991	1.75747	-3.08962	0.00200414	0.0333335	Downregulated	F3-Exo vs vehicle
Prpsap1	1499.14	-0.0148808	0.0605786	-0.245645	0.805957	0.922725	Notsignificant	F3-Exo vs vehicle
Fam184b	260.742	0.191285	0.18297	1.04544	0.295818	0.594604	Notsignificant	F3-Exo vs vehicle
Ncapg	16.6079	-0.252571	0.416323	-0.606672	0.544069	0.784426	Notsignificant	F3-Exo vs vehicle
Lcorl	792.05	-0.0473724	0.0908458	-0.521459	0.602047	0.818831	Notsignificant	F3-Exo vs vehicle
Lta4h	1670.62	-0.0117292	0.0651904	-0.179922	0.857214	0.945161	Notsignificant	F3-Exo vs vehicle
Amdhd1	7.113	0.400477	0.591864	0.676637	0.498636	0.757269	Notsignificant	F3-Exo vs vehicle
Dstn	7577.26	-0.0519956	0.105619	-0.492292	0.622513	0.831352	Notsignificant	F3-Exo vs vehicle
H2afy	3175.19	-0.0914058	0.0556919	-1.64128	0.10074	0.341368	Notsignificant	F3-Exo vs vehicle
Gtf2ird2	632.949	0.0117857	0.0941504	0.125179	0.900382	0.962249	Notsignificant	F3-Exo vs vehicle
Bola1	476.475	0.101246	0.114065	0.887618	0.374746	0.664063	Notsignificant	F3-Exo vs vehicle
Castor2	5868.61	0.0425416	0.107001	0.39758	0.69094	0.871394	Notsignificant	F3-Exo vs vehicle
Fcgr1	291.638	-0.470005	0.183873	-2.55614	0.0105841	0.0936779	Notsignificant	F3-Exo vs vehicle
Ncf1	431.697	-0.495289	0.209865	-2.36004	0.0182729	0.130741	Notsignificant	F3-Exo vs vehicle
Wnt11	25.4746	-0.837128	0.405685	-2.0635	0.0390656	0.204337	Notsignificant	F3-Exo vs vehicle
Adss	3750.56	0.167988	0.0696615	2.41149	0.0158876	0.11995	Notsignificant	F3-Exo vs vehicle
1700016C15Rik	4.79668	-0.0391538	0.676738	-0.0578567	0.953863	NA	Notsignificant	F3-Exo vs vehicle
Il17rb	79.9287	-0.20953	0.222204	-0.942964	0.345699	0.640979	Notsignificant	F3-Exo vs vehicle
Cacna1d	982.557	0.0092098	0.165369	0.0556923	0.955587	0.983522	Notsignificant	F3-Exo vs vehicle
Chdh	273.226	-0.449786	0.151396	-2.97093	0.00296899	0.0431633	Notsignificant	F3-Exo vs vehicle
Actr8	2243.38	0.0210506	0.0744417	0.28278	0.777345	0.91137	Notsignificant	F3-Exo vs vehicle
Lrrc27	329.026	-0.058175	0.129336	-0.449798	0.652856	0.849142	Notsignificant	F3-Exo vs vehicle
Stk32c	6518.71	0.218022	0.0735168	2.96561	0.00302085	0.0435963	Notsignificant	F3-Exo vs vehicle
Fnta	2756.48	-0.149381	0.0955916	-1.5627	0.118124	0.374575	Notsignificant	F3-Exo vs vehicle
Mtrex	3043.73	0.0887378	0.0616214	1.44005	0.149854	0.424065	Notsignificant	F3-Exo vs vehicle
Lbp	1037.48	-1.32613	0.417603	-3.17557	0.00149541	0.0278275	Downregulated	F3-Exo vs vehicle
Celsr1	211.002	-0.153581	0.157881	-0.97276	0.330673	0.628625	Notsignificant	F3-Exo vs vehicle
Fli1	168.24	-0.238225	0.173546	-1.37269	0.169848	0.452351	Notsignificant	F3-Exo vs vehicle
Stard13	531.17	-0.331662	0.133522	-2.48395	0.0129935	0.106906	Notsignificant	F3-Exo vs vehicle
Tenm1	988.074	0.0659168	0.146398	0.450258	0.652524	0.848959	Notsignificant	F3-Exo vs vehicle
Camk1g	1464.66	0.189624	0.112205	1.68997	0.0910335	0.323511	Notsignificant	F3-Exo vs vehicle
Utp25	558.565	0.0720417	0.0926506	0.777563	0.436827	0.713042	Notsignificant	F3-Exo vs vehicle
Hsd11b1	724.501	-0.146019	0.151708	-0.962504	0.335797	0.633001	Notsignificant	F3-Exo vs vehicle
Syt14	748.401	-0.0367215	0.110888	-0.331158	0.740525	0.895013	Notsignificant	F3-Exo vs vehicle
H2-M3	195.124	-0.247929	0.227001	-1.09219	0.27475	0.574044	Notsignificant	F3-Exo vs vehicle
Lonrf3	108.809	-0.383274	0.250437	-1.53042	0.125912	0.387162	Notsignificant	F3-Exo vs vehicle
Atp5e	2299.7	0.132108	0.119468	1.1058	0.268811	0.567632	Notsignificant	F3-Exo vs vehicle
Nelfcd	1647.19	0.0943732	0.0633545	1.48961	0.136328	0.404591	Notsignificant	F3-Exo vs vehicle
Tubb1	0.743193	1.15478	2.01131	0.574144	0.56587	NA	NA	F3-Exo vs vehicle
Ctsz	3284.6	-0.704014	0.178514	-3.94374	8.02219e-05	0.00441593	Downregulated	F3-Exo vs vehicle
Prelid3b	2239.65	0.0980842	0.0628612	1.56033	0.118682	0.375593	Notsignificant	F3-Exo vs vehicle
Sertad4	1190.42	0.23311	0.155233	1.50168	0.133181	0.40019	Notsignificant	F3-Exo vs vehicle
H2-M2	1.62852	-2.40724	1.56934	-1.53392	0.125049	NA	NA	F3-Exo vs vehicle
Ube2a	1924.59	0.0918534	0.0837261	1.09707	0.272611	0.572122	Notsignificant	F3-Exo vs vehicle
Slc25a5	12644.1	0.0884656	0.0613446	1.44211	0.149272	0.423429	Notsignificant	F3-Exo vs vehicle
Atp1b4	0.410623	0.90771	3.20123	0.283551	0.776755	NA	NA	F3-Exo vs vehicle
Ppdpf	1847.47	-0.0190689	0.0926148	-0.205895	0.836873	0.936787	Notsignificant	F3-Exo vs vehicle
Kcnq2	11414.3	0.176289	0.153497	1.14848	0.250769	0.547412	Notsignificant	F3-Exo vs vehicle
Eef1a2	33871.7	0.310313	0.0865025	3.58733	0.000334084	0.0108	Notsignificant	F3-Exo vs vehicle
Col20a1	100.923	-0.0895278	0.223292	-0.400946	0.68846	0.870273	Notsignificant	F3-Exo vs vehicle
Pls3	6846.45	0.106939	0.0656547	1.62882	0.103352	0.345803	Notsignificant	F3-Exo vs vehicle
Mpped2	1725.78	0.416886	0.131593	3.168	0.00153492	0.0283757	Notsignificant	F3-Exo vs vehicle
Nkap	774.441	0.0925534	0.091663	1.00971	0.312632	0.611128	Notsignificant	F3-Exo vs vehicle
Ndufa1	1809.13	0.0534513	0.0978531	0.54624	0.584901	0.809682	Notsignificant	F3-Exo vs vehicle
Wt1	3.05363	1.76903	1.02122	1.73227	0.0832264	NA	NA	F3-Exo vs vehicle
E2f3	1028.85	0.074791	0.109252	0.684571	0.493614	0.754705	Notsignificant	F3-Exo vs vehicle
Cr1l	927.972	-0.288809	0.0710159	-4.06683	4.76576e-05	0.00301549	Notsignificant	F3-Exo vs vehicle
Ppfibp1	1007.56	-0.302936	0.125857	-2.407	0.0160843	0.120615	Notsignificant	F3-Exo vs vehicle
Cd46	93.6769	-0.56597	0.324832	-1.74234	0.0814482	0.304809	Notsignificant	F3-Exo vs vehicle
Cd34	2272.25	0.139692	0.112812	1.23828	0.215613	0.508907	Notsignificant	F3-Exo vs vehicle
Plgrkt	467.137	-0.166074	0.117792	-1.40989	0.158573	0.436973	Notsignificant	F3-Exo vs vehicle
Cd274	123.5	-0.246167	0.230892	-1.06616	0.286352	0.585639	Notsignificant	F3-Exo vs vehicle
Pdcd1lg2	2.47568	1.21295	0.998864	1.21433	0.224622	NA	NA	F3-Exo vs vehicle
Gtf3a	289.273	-0.107952	0.130465	-0.827439	0.407988	0.691914	Notsignificant	F3-Exo vs vehicle
Mtif3	569.356	-0.0128464	0.0869572	-0.147732	0.882554	0.95606	Notsignificant	F3-Exo vs vehicle
Lnx2	209.695	-0.213064	0.138924	-1.53367	0.12511	0.38607	Notsignificant	F3-Exo vs vehicle
Il19	0.818543	3.14625	1.87686	1.67633	0.0936726	NA	NA	F3-Exo vs vehicle
Dyrk3	357.151	-0.0718615	0.116623	-0.616187	0.537771	0.780859	Notsignificant	F3-Exo vs vehicle
Mapkapk2	1359.33	-0.263199	0.0844622	-3.11618	0.0018321	0.0311124	Notsignificant	F3-Exo vs vehicle
Il10	0	NA	NA	NA	NA	NA	NA	F3-Exo vs vehicle
Lamp2	5469.01	-0.382846	0.128363	-2.98252	0.00285889	0.0422328	Notsignificant	F3-Exo vs vehicle
Atxn10	12031.2	0.0878167	0.0758223	1.15819	0.246786	0.543321	Notsignificant	F3-Exo vs vehicle
Foxred2	636.643	0.0288712	0.117657	0.245385	0.806158	0.922836	Notsignificant	F3-Exo vs vehicle
Eif3d	1871.06	-0.000490884	0.0656245	-0.0074802	0.994032	0.99773	Notsignificant	F3-Exo vs vehicle
H3f3b	9129.56	0.030531	0.0998368	0.305809	0.75975	0.903871	Notsignificant	F3-Exo vs vehicle
Nup50	1927.06	-0.0675081	0.0623102	-1.08342	0.278622	0.578321	Notsignificant	F3-Exo vs vehicle
Phf21b	258.264	-0.134189	0.168947	-0.794267	0.42704	0.70546	Notsignificant	F3-Exo vs vehicle
Nlrp14	0.102959	-0.683239	3.53381	-0.193343	0.84669	NA	NA	F3-Exo vs vehicle
Ift27	947.172	-0.137497	0.0804962	-1.70811	0.0876152	0.316497	Notsignificant	F3-Exo vs vehicle
Pacsin2	2659.8	0.0283439	0.0884524	0.320443	0.748633	0.89892	Notsignificant	F3-Exo vs vehicle
Cmah	9.22203	-1.12691	0.563463	-1.99998	0.0455027	0.220152	Notsignificant	F3-Exo vs vehicle
Ttll12	669.739	-0.0457212	0.101825	-0.449017	0.65342	0.849437	Notsignificant	F3-Exo vs vehicle
Bik	2.95634	-0.758986	1.10156	-0.68901	0.490817	NA	NA	F3-Exo vs vehicle
Scube1	597.103	0.470159	0.200097	2.34965	0.0187909	0.132673	Notsignificant	F3-Exo vs vehicle
Tox4	2578.92	0.137794	0.0723444	1.90469	0.0568203	0.249981	Notsignificant	F3-Exo vs vehicle
Mrps18c	652.921	0.0933317	0.123983	0.752781	0.451582	0.724575	Notsignificant	F3-Exo vs vehicle
Sulf1	1847.51	-0.564308	0.172719	-3.2672	0.00108618	0.0228278	Downregulated	F3-Exo vs vehicle
Srsf6	3757.86	-0.0742435	0.09743	-0.762019	0.446049	0.720223	Notsignificant	F3-Exo vs vehicle
Plcg1	2362.69	0.0576057	0.120295	0.478872	0.63203	0.836496	Notsignificant	F3-Exo vs vehicle
Kctd2	2575.63	0.0403317	0.0656583	0.614267	0.539039	0.781763	Notsignificant	F3-Exo vs vehicle
Tmprss6	76.118	-0.17782	0.211314	-0.841497	0.40007	0.685089	Notsignificant	F3-Exo vs vehicle
Kctd5	1130.44	-0.155836	0.104973	-1.48454	0.137666	0.406392	Notsignificant	F3-Exo vs vehicle
Pom121l2	0.653574	0.486546	1.89403	0.256884	0.797268	NA	Notsignificant	F3-Exo vs vehicle
Etaa1	436.831	-0.0368977	0.0837807	-0.440408	0.659642	0.853349	Notsignificant	F3-Exo vs vehicle
Matn4	367.389	-0.247624	0.162514	-1.52371	0.12758	0.389823	Notsignificant	F3-Exo vs vehicle
Svs4	0	NA	NA	NA	NA	NA	NA	F3-Exo vs vehicle
Svs6	0	NA	NA	NA	NA	NA	NA	F3-Exo vs vehicle
Slpi	30.1881	-1.25793	0.463443	-2.71431	0.00664141	0.0711153	Notsignificant	F3-Exo vs vehicle
Svs3a	0	NA	NA	NA	NA	NA	NA	F3-Exo vs vehicle
Svs5	0	NA	NA	NA	NA	NA	NA	F3-Exo vs vehicle
Rbpjl	16.5357	-0.177043	0.453417	-0.390465	0.696193	0.873545	Notsignificant	F3-Exo vs vehicle
Sdc4	2971.39	-0.491742	0.151916	-3.23694	0.00120817	0.0244941	Notsignificant	F3-Exo vs vehicle
Ccdc70	0	NA	NA	NA	NA	NA	NA	F3-Exo vs vehicle
Il13ra1	570.374	-0.350273	0.161571	-2.16792	0.0301647	0.175156	Notsignificant	F3-Exo vs vehicle
Prl5a1	0	NA	NA	NA	NA	NA	NA	F3-Exo vs vehicle
Nbr1	6384.32	0.00847575	0.0694538	0.122034	0.902872	0.962887	Notsignificant	F3-Exo vs vehicle
Cyth1	2597.81	-0.0149463	0.0839014	-0.178141	0.858612	0.945564	Notsignificant	F3-Exo vs vehicle
Rnd3	868.963	-0.360293	0.13828	-2.60552	0.00917336	0.0857531	Notsignificant	F3-Exo vs vehicle
Brca1	125.578	-0.077096	0.149029	-0.517322	0.604932	0.820168	Notsignificant	F3-Exo vs vehicle
Gast	11.128	-0.23615	0.477581	-0.494472	0.620973	0.830558	Notsignificant	F3-Exo vs vehicle
Cntnap1	6242.9	0.188204	0.147052	1.27985	0.200599	0.491748	Notsignificant	F3-Exo vs vehicle
Nt5c3b	1450.48	-0.106219	0.0837738	-1.26793	0.204823	0.49676	Notsignificant	F3-Exo vs vehicle
Coa3	2727.38	0.0557213	0.107465	0.518505	0.604106	0.819486	Notsignificant	F3-Exo vs vehicle
Zpbp2	2.06589	-0.611514	1.0962	-0.557851	0.576946	NA	NA	F3-Exo vs vehicle
Gsdma	2.89685	-1.19788	1.01363	-1.18177	0.237297	NA	NA	F3-Exo vs vehicle
Med24	3147.94	0.186998	0.103782	1.80182	0.0715731	0.281791	Notsignificant	F3-Exo vs vehicle
Gsdma2	0.133457	-0.683239	3.53381	-0.193343	0.84669	NA	NA	F3-Exo vs vehicle
Psmd3	4986.2	0.166553	0.0727699	2.28876	0.0220931	0.147508	Notsignificant	F3-Exo vs vehicle
Exosc10	1602.59	0.0594097	0.0728394	0.815626	0.414714	0.697222	Notsignificant	F3-Exo vs vehicle
Glod4	2873.57	-0.0521769	0.072642	-0.718275	0.472588	0.740253	Notsignificant	F3-Exo vs vehicle
Vps53	2992.78	0.138224	0.0638046	2.16637	0.030283	0.175467	Notsignificant	F3-Exo vs vehicle
Taok1	5552.36	0.137571	0.0797792	1.7244	0.0846357	0.310948	Notsignificant	F3-Exo vs vehicle
Dnttip1	622.649	0.135267	0.0939318	1.44006	0.149851	0.424065	Notsignificant	F3-Exo vs vehicle
Tnnc2	0.12851	0.759434	3.53381	0.214905	0.829841	NA	NA	F3-Exo vs vehicle
Acot8	335.885	-0.0395427	0.092694	-0.426594	0.669675	0.858768	Notsignificant	F3-Exo vs vehicle
Cd300lg	21.8839	-0.78626	0.403503	-1.94859	0.0513449	0.236517	Notsignificant	F3-Exo vs vehicle
Spint4	0.10107	0.759434	3.53381	0.214905	0.829841	NA	NA	F3-Exo vs vehicle
Pyy	0	NA	NA	NA	NA	NA	NA	F3-Exo vs vehicle
Mpp2	5052.78	0.209275	0.109661	1.90837	0.0563435	0.248768	Notsignificant	F3-Exo vs vehicle
Ppy	0.102274	-0.683239	3.53381	-0.193343	0.84669	NA	NA	F3-Exo vs vehicle
Vtn	2923.83	-0.0550959	0.132298	-0.416452	0.677079	0.863282	Notsignificant	F3-Exo vs vehicle
Nlk	3184	0.355131	0.095757	3.70866	0.000208356	0.00786535	Notsignificant	F3-Exo vs vehicle
Traf4	372.346	-0.158676	0.0977582	-1.62314	0.104559	0.348202	Notsignificant	F3-Exo vs vehicle
Aldoc	41319.2	-0.155629	0.154186	-1.00936	0.312801	0.611346	Notsignificant	F3-Exo vs vehicle
Stac2	3048.3	0.315666	0.1258	2.50927	0.012098	0.102084	Notsignificant	F3-Exo vs vehicle
Rpl19	12105.4	-0.083173	0.12823	-0.648622	0.516583	0.768681	Notsignificant	F3-Exo vs vehicle
Nek8	125.608	-0.418425	0.171388	-2.44139	0.0146308	0.114614	Notsignificant	F3-Exo vs vehicle
Cacnb4	6727.18	0.402644	0.100301	4.01436	5.96076e-05	0.00354456	Notsignificant	F3-Exo vs vehicle
Plxdc1	1045.3	0.172593	0.101698	1.69712	0.0896749	0.320589	Notsignificant	F3-Exo vs vehicle
Arl5b	846.641	0.0677685	0.0854733	0.792862	0.427858	0.706041	Notsignificant	F3-Exo vs vehicle
Zfp207	4474.3	-0.137695	0.0834476	-1.65008	0.098927	0.338124	Notsignificant	F3-Exo vs vehicle
Psmd11	2274.38	0.0601013	0.0672736	0.893385	0.371651	0.66106	Notsignificant	F3-Exo vs vehicle
C1qtnf1	126.674	-0.233397	0.171823	-1.35836	0.174351	0.458777	Notsignificant	F3-Exo vs vehicle
Pipox	119.172	-0.218001	0.194198	-1.12257	0.261621	0.558867	Notsignificant	F3-Exo vs vehicle
Timp2	19420.9	-0.184194	0.122188	-1.50747	0.131691	0.396906	Notsignificant	F3-Exo vs vehicle
Zc3h18	1425.03	0.0536216	0.0979831	0.547253	0.584205	0.80941	Notsignificant	F3-Exo vs vehicle
Top2b	4228.63	0.145618	0.0527896	2.75846	0.00580752	0.0659794	Notsignificant	F3-Exo vs vehicle
Rarb	552.448	0.165281	0.196346	0.841783	0.399909	0.685016	Notsignificant	F3-Exo vs vehicle
Igfbp4	3164.18	0.085282	0.139133	0.612954	0.539907	0.782208	Notsignificant	F3-Exo vs vehicle
Cdc6	18.361	-0.105178	0.375514	-0.28009	0.779408	0.911976	Notsignificant	F3-Exo vs vehicle
Suz12	1797.93	0.0968726	0.0660722	1.46616	0.142604	0.414433	Notsignificant	F3-Exo vs vehicle
Atad5	160.557	-0.077989	0.139105	-0.56065	0.575036	0.80367	Notsignificant	F3-Exo vs vehicle
Crlf3	594.199	-0.131865	0.0942378	-1.39928	0.16173	0.441647	Notsignificant	F3-Exo vs vehicle
Krt27	1.76058	-0.283774	1.13845	-0.249264	0.803156	NA	Notsignificant	F3-Exo vs vehicle
Tns4	34.1989	-0.701376	0.34383	-2.03989	0.041361	0.209934	Notsignificant	F3-Exo vs vehicle
Tnfaip1	2004.31	-0.0143424	0.0636482	-0.225338	0.821716	0.930513	Notsignificant	F3-Exo vs vehicle
Abr	17054.9	0.180365	0.0841532	2.14329	0.0320895	0.181929	Notsignificant	F3-Exo vs vehicle
Rab11fip4	10539.5	0.144256	0.119891	1.20322	0.22889	0.523698	Notsignificant	F3-Exo vs vehicle
Cd40	20.7625	-0.705376	0.385524	-1.82965	0.0673019	0.271837	Notsignificant	F3-Exo vs vehicle
Slc35c2	1842.87	0.0945553	0.0622163	1.51978	0.128565	0.39142	Notsignificant	F3-Exo vs vehicle
Zfp334	862.002	-0.0595763	0.0914357	-0.651565	0.514682	0.767705	Notsignificant	F3-Exo vs vehicle
Elmo2	5302.17	0.100441	0.0891977	1.12605	0.260146	0.557412	Notsignificant	F3-Exo vs vehicle
Wsb1	1528.74	-0.354884	0.215528	-1.64658	0.0996449	0.339459	Notsignificant	F3-Exo vs vehicle
Ttpal	2587.03	0.166044	0.0864184	1.92139	0.0546821	0.244417	Notsignificant	F3-Exo vs vehicle
Rhot1	3449.05	0.153543	0.0544865	2.81799	0.00483248	0.0590932	Notsignificant	F3-Exo vs vehicle
Hnf4g	0.860297	0.166111	2.02571	0.0820014	0.934646	NA	Notsignificant	F3-Exo vs vehicle
Rhbdl3	1125.01	-0.04712	0.14028	-0.3359	0.736946	0.893139	Notsignificant	F3-Exo vs vehicle
Ada	36.0879	-0.830523	0.314793	-2.63831	0.00833201	0.0808642	Notsignificant	F3-Exo vs vehicle
Serinc3	15302.8	0.0182015	0.078703	0.231268	0.817106	0.927975	Notsignificant	F3-Exo vs vehicle
Tha1	119.302	0.015244	0.159122	0.0958012	0.923678	0.972342	Notsignificant	F3-Exo vs vehicle
Pgs1	2799.44	0.126827	0.0639047	1.98463	0.0471852	0.225162	Notsignificant	F3-Exo vs vehicle
Birc5	25.5798	-0.459186	0.297127	-1.54542	0.122245	0.382025	Notsignificant	F3-Exo vs vehicle
Afmid	29.3945	-0.0115488	0.28978	-0.0398537	0.96821	0.988219	Notsignificant	F3-Exo vs vehicle
Trp53tg5	3.04777	-1.31783	0.934743	-1.40983	0.15859	NA	NA	F3-Exo vs vehicle
Pigt	3135.85	0.0569418	0.084465	0.674147	0.500218	0.758611	Notsignificant	F3-Exo vs vehicle
Wfdc2	63.2024	-1.20811	0.540997	-2.23311	0.0255415	0.159625	Notsignificant	F3-Exo vs vehicle
Etv4	242.512	-0.0362856	0.167493	-0.216639	0.828489	0.933277	Notsignificant	F3-Exo vs vehicle
Eppin	0.338005	-1.88006	3.2805	-0.573102	0.566576	NA	NA	F3-Exo vs vehicle
Dbndd2	3206.81	-0.0447682	0.0778189	-0.575286	0.565098	0.797257	Notsignificant	F3-Exo vs vehicle
Mmp9	77.7184	-0.359643	0.272466	-1.31996	0.186849	0.476121	Notsignificant	F3-Exo vs vehicle
Slc12a5	20896.8	0.282166	0.142856	1.97518	0.0482478	0.228151	Notsignificant	F3-Exo vs vehicle
Ghdc	333.627	-0.235172	0.129488	-1.81617	0.0693436	0.276442	Notsignificant	F3-Exo vs vehicle
Pltp	3790.74	-0.447095	0.162984	-2.74319	0.00608458	0.0677783	Notsignificant	F3-Exo vs vehicle
Slc12a7	314.909	-0.634151	0.143185	-4.42888	9.47218e-06	0.00100247	Downregulated	F3-Exo vs vehicle
Ctsa	4630.72	-0.234708	0.125608	-1.86858	0.0616819	0.260996	Notsignificant	F3-Exo vs vehicle
Zswim1	840.485	0.09011	0.0694503	1.29747	0.194468	0.484802	Notsignificant	F3-Exo vs vehicle
Slc12a4	809.152	-0.319075	0.117996	-2.70411	0.00684875	0.072569	Notsignificant	F3-Exo vs vehicle
Spata25	2.83392	-0.296411	0.984765	-0.300996	0.763417	NA	Notsignificant	F3-Exo vs vehicle
Myo1c	581.081	-0.186717	0.16019	-1.16559	0.243778	0.540042	Notsignificant	F3-Exo vs vehicle
Crk	6967.64	0.102014	0.0557835	1.82875	0.0674365	0.272257	Notsignificant	F3-Exo vs vehicle
Cox7c	5248.99	0.155211	0.100513	1.54418	0.122545	0.382388	Notsignificant	F3-Exo vs vehicle
Pitpna	14871.5	0.143606	0.0533364	2.69245	0.00709289	0.0735787	Notsignificant	F3-Exo vs vehicle
Mlx	1100.23	-0.0487013	0.0678905	-0.717351	0.473158	0.740385	Notsignificant	F3-Exo vs vehicle
Retreg3	2661.69	-0.0365623	0.0732732	-0.498986	0.617789	0.828381	Notsignificant	F3-Exo vs vehicle
Jph2	82.9879	-0.303088	0.181582	-1.66915	0.0950879	0.330665	Notsignificant	F3-Exo vs vehicle
Dhx58	67.2116	-0.221598	0.212479	-1.04292	0.296985	0.595728	Notsignificant	F3-Exo vs vehicle
Rab5a	5770.43	0.196798	0.0678949	2.89857	0.00374873	0.0506106	Notsignificant	F3-Exo vs vehicle
Hspb9	10.3661	0.261318	0.459086	0.569214	0.569211	0.800108	Notsignificant	F3-Exo vs vehicle
Nkiras2	504.343	-0.0339869	0.0893291	-0.380468	0.703598	0.876355	Notsignificant	F3-Exo vs vehicle
Ppp2r5c	8363.18	0.143552	0.0570647	2.51561	0.0118828	0.100826	Notsignificant	F3-Exo vs vehicle
Ift52	1257.64	0.00396854	0.074371	0.0533614	0.957444	0.983917	Notsignificant	F3-Exo vs vehicle
Mybl2	26.8843	-1.1894	0.332195	-3.58042	0.000343043	0.0109503	Downregulated	F3-Exo vs vehicle
Sgk2	114.129	-0.0670975	0.240093	-0.279464	0.779889	0.912281	Notsignificant	F3-Exo vs vehicle
Eya2	180.021	-1.09356	0.239171	-4.57229	4.82428e-06	0.000613342	Downregulated	F3-Exo vs vehicle
Prl3c1	0	NA	NA	NA	NA	NA	NA	F3-Exo vs vehicle
B4galt5	2145.91	0.0480992	0.113794	0.422687	0.672524	0.860436	Notsignificant	F3-Exo vs vehicle
Gdap1l1	2768.29	0.157694	0.0560025	2.81584	0.00486496	0.0594086	Notsignificant	F3-Exo vs vehicle
Hnf4a	0.42721	-0.896911	3.18275	-0.281804	0.778094	NA	NA	F3-Exo vs vehicle
Ptgis	194.257	-0.26005	0.145652	-1.78541	0.0741942	0.288186	Notsignificant	F3-Exo vs vehicle
Cadps2	3644.49	0.234885	0.0856575	2.74215	0.00610391	0.0678297	Notsignificant	F3-Exo vs vehicle
Ddx27	840.083	-0.0502277	0.0821796	-0.611195	0.541071	0.782621	Notsignificant	F3-Exo vs vehicle
Cyth3	1416.17	-0.066281	0.124012	-0.534471	0.593016	0.814076	Notsignificant	F3-Exo vs vehicle
Cyth4	669.374	-0.574029	0.171418	-3.34871	0.000811895	0.0190946	Downregulated	F3-Exo vs vehicle
Rac3	774.219	-0.219945	0.17826	-1.23385	0.217261	0.510664	Notsignificant	F3-Exo vs vehicle
Rrp7a	3332.29	0.0262468	0.0495689	0.529501	0.596458	0.815758	Notsignificant	F3-Exo vs vehicle
Cyb5r3	3341.04	-0.0944061	0.0943503	-1.00059	0.317024	0.615846	Notsignificant	F3-Exo vs vehicle
Ints2	526.839	-0.0138002	0.119135	-0.115836	0.907783	0.965796	Notsignificant	F3-Exo vs vehicle
Med13l	2064.77	0.18779	0.156092	1.20307	0.228949	0.523698	Notsignificant	F3-Exo vs vehicle
Hist1h2bc	1567.33	-0.196857	0.139413	-1.41204	0.157938	0.436125	Notsignificant	F3-Exo vs vehicle
Baiap2l2	84.7033	0.173621	0.179217	0.968773	0.332658	0.629867	Notsignificant	F3-Exo vs vehicle
Mafk	451.035	-0.22098	0.136684	-1.61672	0.105938	0.350758	Notsignificant	F3-Exo vs vehicle
Med1	1288.94	0.0526946	0.0996449	0.528824	0.596927	0.816063	Notsignificant	F3-Exo vs vehicle
Erbb3	503.187	-0.0359746	0.142657	-0.252175	0.800906	0.920575	Notsignificant	F3-Exo vs vehicle
Stard3	1198.85	-0.00542304	0.0743945	-0.0728957	0.941889	0.977515	Notsignificant	F3-Exo vs vehicle
Ikzf3	36.4894	-0.697891	0.278483	-2.50605	0.012209	0.102539	Notsignificant	F3-Exo vs vehicle
Mfng	173.661	-0.232129	0.127077	-1.82669	0.0677469	0.272767	Notsignificant	F3-Exo vs vehicle
Vmp1	6065.34	0.0447025	0.0850462	0.525625	0.599149	0.817376	Notsignificant	F3-Exo vs vehicle
Uchl5	1693.86	0.26112	0.0902353	2.89376	0.00380657	0.0511958	Notsignificant	F3-Exo vs vehicle
Glrx2	1972.61	0.065183	0.0855574	0.761863	0.446142	0.720223	Notsignificant	F3-Exo vs vehicle
Ro60	2442.32	0.131329	0.0564351	2.32708	0.019961	0.137401	Notsignificant	F3-Exo vs vehicle
Stk4	1583.11	0.0303877	0.0735808	0.412984	0.679618	0.864783	Notsignificant	F3-Exo vs vehicle
Wfdc15b	2.67803	-0.487908	0.948889	-0.514189	0.60712	NA	Notsignificant	F3-Exo vs vehicle
Pmp22	1194.07	-0.429601	0.180854	-2.37541	0.0175296	0.127319	Notsignificant	F3-Exo vs vehicle
Gdf9	38.9131	-0.199109	0.266194	-0.747986	0.454468	0.726384	Notsignificant	F3-Exo vs vehicle
Zcchc10	300.18	0.0102025	0.106274	0.0960021	0.923519	0.972342	Notsignificant	F3-Exo vs vehicle
Prl8a2	0	NA	NA	NA	NA	NA	NA	F3-Exo vs vehicle
Tbx5	0	NA	NA	NA	NA	NA	NA	F3-Exo vs vehicle
Psmb6	3598.91	0.0316384	0.0967461	0.327025	0.743649	0.896662	Notsignificant	F3-Exo vs vehicle
Spag7	2243.66	0.0878151	0.0659755	1.33103	0.18318	0.471817	Notsignificant	F3-Exo vs vehicle
Pfn1	5223.96	-0.0208185	0.0908157	-0.229239	0.818683	0.928506	Notsignificant	F3-Exo vs vehicle
Tomm34	2671.62	0.109906	0.0860711	1.27692	0.201629	0.492892	Notsignificant	F3-Exo vs vehicle
Ywhab	29250.1	0.095008	0.056845	1.67135	0.094652	0.330177	Notsignificant	F3-Exo vs vehicle
Ksr1	1335.24	0.156511	0.140083	1.11727	0.263878	0.561472	Notsignificant	F3-Exo vs vehicle
Gpx3	1820.75	-1.01333	0.417874	-2.42497	0.0153096	0.117851	Notsignificant	F3-Exo vs vehicle
Anxa6	4567.32	0.14976	0.0743044	2.0155	0.0438523	0.216041	Notsignificant	F3-Exo vs vehicle
Il12rb2	23.8893	0.0193179	0.33903	0.05698	0.954561	0.983149	Notsignificant	F3-Exo vs vehicle
Zkscan6	468.778	-0.0569229	0.0928584	-0.613008	0.539871	0.782208	Notsignificant	F3-Exo vs vehicle
Kpna2	1259.69	-0.0207744	0.0809807	-0.256535	0.797538	0.919433	Notsignificant	F3-Exo vs vehicle
Smurf2	1709.01	0.00428995	0.078601	0.0545788	0.956474	0.983787	Notsignificant	F3-Exo vs vehicle
Cep95	258.205	-0.445437	0.154523	-2.88266	0.00394332	0.0523616	Notsignificant	F3-Exo vs vehicle
Vezf1	1722.65	-0.0317112	0.0615109	-0.515539	0.606176	0.821198	Notsignificant	F3-Exo vs vehicle
Cuedc1	1042.29	-0.249238	0.0699414	-3.56353	0.000365907	0.0114338	Notsignificant	F3-Exo vs vehicle
Srsf1	5927.45	-0.0417045	0.0801399	-0.520396	0.602788	0.819087	Notsignificant	F3-Exo vs vehicle
Abi3	71.2277	-0.238046	0.282457	-0.842769	0.399358	0.684591	Notsignificant	F3-Exo vs vehicle
Shroom1	226.448	0.0943229	0.144638	0.65213	0.514317	0.767589	Notsignificant	F3-Exo vs vehicle
Kif3a	3856.02	0.117743	0.0849769	1.38559	0.165872	0.446984	Notsignificant	F3-Exo vs vehicle
2024-09-08	13386.3	0.217203	0.0743038	2.92317	0.00346488	0.0479793	Notsignificant	F3-Exo vs vehicle
Mtmr4	2942.22	0.0373364	0.105879	0.352633	0.724364	0.887241	Notsignificant	F3-Exo vs vehicle
Mrm1	505.659	0.03635	0.0913243	0.398032	0.690606	0.871328	Notsignificant	F3-Exo vs vehicle
Mapt	14068.2	0.137963	0.0936115	1.47378	0.140542	0.411262	Notsignificant	F3-Exo vs vehicle
Kansl1	3138.74	0.124022	0.103406	1.19937	0.230383	0.525567	Notsignificant	F3-Exo vs vehicle
Gid4	2888.44	0.0850106	0.0806939	1.05349	0.292114	0.590935	Notsignificant	F3-Exo vs vehicle
Myo1b	1856.9	0.281701	0.122768	2.29458	0.0217575	0.146091	Notsignificant	F3-Exo vs vehicle
Dhx40	1408.04	-0.0450815	0.061834	-0.729073	0.465957	0.73551	Notsignificant	F3-Exo vs vehicle
Ypel2	2430.56	0.142218	0.118934	1.19577	0.231785	0.527246	Notsignificant	F3-Exo vs vehicle
Akap1	1785.1	0.151621	0.117884	1.28619	0.198377	0.490289	Notsignificant	F3-Exo vs vehicle
Nol11	1074.7	0.107192	0.0767605	1.39645	0.16258	0.442757	Notsignificant	F3-Exo vs vehicle
Derl2	1235.84	-0.12662	0.0919628	-1.37686	0.168554	0.450593	Notsignificant	F3-Exo vs vehicle
C1qbp	2715.74	0.110449	0.0871251	1.26771	0.204902	0.496785	Notsignificant	F3-Exo vs vehicle
Rpain	374.048	-0.0101186	0.0988174	-0.102397	0.918442	0.970603	Notsignificant	F3-Exo vs vehicle
6330403K07Rik	15050.8	-0.0339151	0.115418	-0.293845	0.768877	0.907202	Notsignificant	F3-Exo vs vehicle
Slc13a3	633.132	-0.164421	0.168831	-0.97388	0.330116	0.628287	Notsignificant	F3-Exo vs vehicle
Kcnab3	2018.13	0.698297	0.20328	3.43515	0.000592234	0.0155999	Upregulated	F3-Exo vs vehicle
Chd3	17062.5	0.0460816	0.133726	0.344598	0.730397	0.890128	Notsignificant	F3-Exo vs vehicle
Kdm6b	536.491	-0.179584	0.169134	-1.06178	0.288334	0.587171	Notsignificant	F3-Exo vs vehicle
1700125H20Rik	5.00048	0.0853745	0.783053	0.109028	0.91318	NA	Notsignificant	F3-Exo vs vehicle
Appbp2	3791.01	0.140979	0.0703757	2.00323	0.0451522	0.219466	Notsignificant	F3-Exo vs vehicle
Wnt9b	5.88161	-1.47509	0.828472	-1.78049	0.074996	NA	NA	F3-Exo vs vehicle
Adora2b	206.184	-0.175804	0.212613	-0.826874	0.408308	0.69193	Notsignificant	F3-Exo vs vehicle
Ncor1	6320.56	0.135901	0.112411	1.20896	0.226676	0.52004	Notsignificant	F3-Exo vs vehicle
Trpv2	713.073	-0.186997	0.0894628	-2.09023	0.0365975	0.196528	Notsignificant	F3-Exo vs vehicle
Cenpv	704.476	0.0629732	0.100344	0.627575	0.530283	0.777218	Notsignificant	F3-Exo vs vehicle
Pcgf2	570.92	-0.0458083	0.146488	-0.31271	0.754501	0.901003	Notsignificant	F3-Exo vs vehicle
Cwc25	655.753	-0.00266715	0.0822325	-0.0324342	0.974126	0.989995	Notsignificant	F3-Exo vs vehicle
1700001P01Rik	7.51901	-0.39713	0.640143	-0.620376	0.53501	0.779392	Notsignificant	F3-Exo vs vehicle
Pip4k2b	5057.71	0.112026	0.137379	0.815455	0.414812	0.697222	Notsignificant	F3-Exo vs vehicle
Trim37	12797.5	0.200233	0.07365	2.71871	0.00655374	0.0706184	Notsignificant	F3-Exo vs vehicle
Ybx2	28.8097	-0.505768	0.47281	-1.06971	0.284751	0.584223	Notsignificant	F3-Exo vs vehicle
Ctdnep1	2483.16	0.10843	0.0643628	1.68467	0.0920519	0.32525	Notsignificant	F3-Exo vs vehicle
Elp5	2644.36	0.0590322	0.0723885	0.815491	0.414791	0.697222	Notsignificant	F3-Exo vs vehicle
Slc2a4	96.7494	-0.203408	0.23325	-0.87206	0.383175	0.671151	Notsignificant	F3-Exo vs vehicle
Gabarap	7150.29	-0.174853	0.113569	-1.53962	0.123653	0.384021	Notsignificant	F3-Exo vs vehicle
Cldn7	3.52356	-0.0507557	0.889452	-0.0570639	0.954494	NA	Notsignificant	F3-Exo vs vehicle
2810408A11Rik	12.5926	-0.330083	0.444181	-0.743128	0.457404	0.728666	Notsignificant	F3-Exo vs vehicle
Phf23	2057.5	-0.0978851	0.0588342	-1.66375	0.0961633	0.33239	Notsignificant	F3-Exo vs vehicle
Acadvl	863.606	-0.320306	0.105891	-3.02487	0.00248739	0.0381915	Notsignificant	F3-Exo vs vehicle
Dnah11	66.5783	-1.11715	0.241659	-4.62282	3.78556e-06	0.000525838	Downregulated	F3-Exo vs vehicle
G3bp1	3224.31	-0.0137509	0.0647224	-0.21246	0.831748	0.934809	Notsignificant	F3-Exo vs vehicle
Atox1	1168.03	-0.196058	0.118301	-1.65728	0.0974623	0.335504	Notsignificant	F3-Exo vs vehicle
Glra2	1416.21	0.0174783	0.136383	0.128156	0.898026	0.961502	Notsignificant	F3-Exo vs vehicle
Sparc	28490	-0.498902	0.202757	-2.46059	0.0138707	0.111342	Notsignificant	F3-Exo vs vehicle
Glra4	12.7482	-0.577126	0.458327	-1.2592	0.207958	0.499946	Notsignificant	F3-Exo vs vehicle
Mief2	425.062	-0.0642097	0.106475	-0.603048	0.546477	0.785731	Notsignificant	F3-Exo vs vehicle
Tbx3	143.442	-0.243973	0.2254	-1.0824	0.279074	0.57872	Notsignificant	F3-Exo vs vehicle
Mmp20	0	NA	NA	NA	NA	NA	NA	F3-Exo vs vehicle
Mmp7	0	NA	NA	NA	NA	NA	NA	F3-Exo vs vehicle
Crhr1	576.823	0.241355	0.113722	2.12233	0.0338102	0.187507	Notsignificant	F3-Exo vs vehicle
Dusp14	2314.38	0.144074	0.128684	1.1196	0.262883	0.560171	Notsignificant	F3-Exo vs vehicle
Tada2a	940.521	0.0888419	0.0737763	1.20421	0.22851	0.523166	Notsignificant	F3-Exo vs vehicle
Ikzf1	305.713	-0.372776	0.172851	-2.15663	0.0310343	0.178412	Notsignificant	F3-Exo vs vehicle
Tcaf3	0.411835	-2.17477	3.47371	-0.626066	0.531272	NA	NA	F3-Exo vs vehicle
Pnpo	2090.58	0.0586507	0.0883832	0.663596	0.506949	0.762719	Notsignificant	F3-Exo vs vehicle
Cog1	1547.75	0.183686	0.0977188	1.87974	0.0601428	0.257626	Notsignificant	F3-Exo vs vehicle
Cbx1	1408.52	0.0318644	0.0654664	0.486729	0.626451	0.834121	Notsignificant	F3-Exo vs vehicle
Cdk5rap3	1218.43	-0.0307048	0.0847123	-0.36246	0.717008	0.883053	Notsignificant	F3-Exo vs vehicle
Copz2	194.961	-0.344146	0.158262	-2.17453	0.0296652	0.173445	Notsignificant	F3-Exo vs vehicle
Slc25a39	2574.67	-0.129277	0.0928841	-1.39181	0.163981	0.444788	Notsignificant	F3-Exo vs vehicle
Sp2	571.134	0.244805	0.118453	2.06668	0.0387641	0.203344	Notsignificant	F3-Exo vs vehicle
Aatf	482.4	0.113319	0.104718	1.08214	0.279191	0.578758	Notsignificant	F3-Exo vs vehicle
Lhx1	65.0048	-0.700848	0.282516	-2.48074	0.013111	0.107426	Notsignificant	F3-Exo vs vehicle
Dync1h1	12313.9	0.177956	0.163793	1.08647	0.277272	0.577018	Notsignificant	F3-Exo vs vehicle
Cpsf4l	25.3455	-0.639922	0.428984	-1.49172	0.135774	0.403755	Notsignificant	F3-Exo vs vehicle
Pex12	395.194	-0.075567	0.10095	-0.748562	0.454121	0.726039	Notsignificant	F3-Exo vs vehicle
Ndel1	4191.52	0.109457	0.0720308	1.51959	0.128615	0.391504	Notsignificant	F3-Exo vs vehicle
Slc25a35	183.093	0.0059266	0.128858	0.0459935	0.963315	0.98593	Notsignificant	F3-Exo vs vehicle
Zbtb4	4833.93	0.0382574	0.0962428	0.397509	0.690992	0.871396	Notsignificant	F3-Exo vs vehicle
Mpdu1	1901.19	-0.0675522	0.0944503	-0.715215	0.474476	0.740992	Notsignificant	F3-Exo vs vehicle
Fxr2	5357.04	0.0739287	0.07789	0.949142	0.342548	0.638078	Notsignificant	F3-Exo vs vehicle
Atp5g3	12566.9	0.0743156	0.101675	0.730912	0.464833	0.734708	Notsignificant	F3-Exo vs vehicle
Cd68	952.928	-1.12456	0.378294	-2.97271	0.00295179	0.0429578	Downregulated	F3-Exo vs vehicle
Slc35g3	12.3171	-1.1005	0.47507	-2.3165	0.0205309	0.140591	Notsignificant	F3-Exo vs vehicle
Acsl1	2063.1	0.13908	0.0935016	1.48746	0.136893	0.405457	Notsignificant	F3-Exo vs vehicle
Abca5	1778.95	0.109694	0.0562354	1.95063	0.0511012	0.236117	Notsignificant	F3-Exo vs vehicle
Smyd4	402.64	0.0138869	0.0947557	0.146555	0.883484	0.956439	Notsignificant	F3-Exo vs vehicle
Lsp1	261.807	-0.497386	0.155193	-3.20495	0.00135084	0.0263934	Notsignificant	F3-Exo vs vehicle
Zfyve27	2128.18	0.0368128	0.0757327	0.486089	0.626904	0.834121	Notsignificant	F3-Exo vs vehicle
Avpi1	789.611	0.127737	0.107207	1.19149	0.23346	0.529386	Notsignificant	F3-Exo vs vehicle
Sfrp5	348.104	-0.302833	0.411806	-0.735377	0.46211	0.732566	Notsignificant	F3-Exo vs vehicle
Myh11	436.299	0.304431	0.424729	0.716766	0.473519	0.740385	Notsignificant	F3-Exo vs vehicle
Rad51d	710.463	-0.0206388	0.0871766	-0.236747	0.812853	0.92617	Notsignificant	F3-Exo vs vehicle
[truncated: 30,237 more rows]
